# Supplementary material for: Long Noncoding RNA RP11-115N4.1 Promotes Inflammatory Responses by Interacting With HNRNPH3 and Enhancing the Transcription of HSP70 in Unexplained Recurrent Spontaneous Abortion
Source: Front Immunol. 2021 Aug 13;12:717785. doi: 10.3389/fimmu.2021.717785 (PMC8414257; doi:10.3389/fimmu.2021.717785)
Supplement: Supplementary file 2 [file Table_4.xlsx]

## Sheet: Table S 4
RP11-115N4.1
Checked	Protein FDR Confidence: Combined	Master	Accession	Description	Exp. q-value: Combined	Sum PEP Score	Coverage [%]	# Peptides	# PSMs	# Unique Peptides	# AAs	MW [kDa]	calc. pI	Score Sequest HT: Sequest HT	# Peptides (by Search Engine): Sequest HT	# Protein Groups
FALSE	High	Master Protein	Q13085	Acetyl-CoA carboxylase 1 OS=Homo sapiens OX=9606 GN=ACACA PE=1 SV=2	0	267.609	42	78	105	78	2346	265.4	6.37	258.71	78	1
FALSE	High	Master Protein	Q08211	ATP-dependent RNA helicase A OS=Homo sapiens OX=9606 GN=DHX9 PE=1 SV=4	0	167.926	39	44	66	44	1270	140.9	6.84	157.28	44	1
FALSE	High	Master Protein	P11498	Pyruvate carboxylase, mitochondrial OS=Homo sapiens OX=9606 GN=PC PE=1 SV=2	0	115.332	44	39	49	39	1178	129.6	6.84	89.44	39	1
FALSE	High	Master Protein	Q12906	Interleukin enhancer-binding factor 3 OS=Homo sapiens OX=9606 GN=ILF3 PE=1 SV=3	0	94.956	41	28	36	25	894	95.3	8.76	82.58	28	1
FALSE	High	Master Protein	O60506	Heterogeneous nuclear ribonucleoprotein Q OS=Homo sapiens OX=9606 GN=SYNCRIP PE=1 SV=2	0	67.502	34	20	27	14	623	69.6	8.59	59.41	20	1
FALSE	High	Master Protein	P55265	Double-stranded RNA-specific adenosine deaminase OS=Homo sapiens OX=9606 GN=ADAR PE=1 SV=4	0	64.73	21	22	26	22	1226	136	8.65	45.96	22	1
FALSE	High	Master Protein	Q12905	Interleukin enhancer-binding factor 2 OS=Homo sapiens OX=9606 GN=ILF2 PE=1 SV=2	0	59.395	48	13	22	13	390	43	5.26	54.24	13	1
FALSE	High	Master Protein	Q96RQ3	Methylcrotonoyl-CoA carboxylase subunit alpha, mitochondrial OS=Homo sapiens OX=9606 GN=MCCC1 PE=1 SV=3	0	56.096	26	14	16	14	725	80.4	7.78	49.03	14	1
FALSE	High	Master Protein	P08670	Vimentin OS=Homo sapiens OX=9606 GN=VIM PE=1 SV=4	0	51.629	43	22	23	20	466	53.6	5.12	44.97	22	1
FALSE	High	Master Protein	Q9NZI8	Insulin-like growth factor 2 mRNA-binding protein 1 OS=Homo sapiens OX=9606 GN=IGF2BP1 PE=1 SV=2	0	50.519	36	18	22	17	577	63.4	9.2	41.14	18	1
FALSE	High	Master Protein	Q00839	Heterogeneous nuclear ribonucleoprotein U OS=Homo sapiens OX=9606 GN=HNRNPU PE=1 SV=6	0	49.01	28	20	27	20	825	90.5	6	40.43	20	1
FALSE	High	Master Protein	Q7KZF4	Staphylococcal nuclease domain-containing protein 1 OS=Homo sapiens OX=9606 GN=SND1 PE=1 SV=1	0	47.464	25	18	19	18	910	101.9	7.17	32.61	18	1
FALSE	High	Master Protein	Q9HCC0	Methylcrotonoyl-CoA carboxylase beta chain, mitochondrial OS=Homo sapiens OX=9606 GN=MCCC2 PE=1 SV=1	0	46.173	33	15	18	15	563	61.3	7.68	34.38	15	1
FALSE	High	Master Protein	P22626	Heterogeneous nuclear ribonucleoproteins A2/B1 OS=Homo sapiens OX=9606 GN=HNRNPA2B1 PE=1 SV=2	0	42.77	38	15	18	12	353	37.4	8.95	34.75	15	1
FALSE	High	Master Protein	O43390	Heterogeneous nuclear ribonucleoprotein R OS=Homo sapiens OX=9606 GN=HNRNPR PE=1 SV=1	0	42.76	30	17	20	11	633	70.9	8.13	39.96	17	1
FALSE	High	Master Protein	P42704	Leucine-rich PPR motif-containing protein, mitochondrial OS=Homo sapiens OX=9606 GN=LRPPRC PE=1 SV=3	0	42.45	14	18	20	18	1394	157.8	6.13	30.9	18	1
FALSE	High	Master Protein	P09651	Heterogeneous nuclear ribonucleoprotein A1 OS=Homo sapiens OX=9606 GN=HNRNPA1 PE=1 SV=5	0	41.726	39	12	15	10	372	38.7	9.13	38.13	12	1
FALSE	High	Master Protein	Q15233	Non-POU domain-containing octamer-binding protein OS=Homo sapiens OX=9606 GN=NONO PE=1 SV=4	0	36.858	34	15	20	14	471	54.2	8.95	41.85	15	1
FALSE	High	Master Protein	P19525	Interferon-induced, double-stranded RNA-activated protein kinase OS=Homo sapiens OX=9606 GN=EIF2AK2 PE=1 SV=2	0	36.101	26	13	14	13	551	62.1	8.4	27.06	13	1
FALSE	High	Master Protein	Q92945	Far upstream element-binding protein 2 OS=Homo sapiens OX=9606 GN=KHSRP PE=1 SV=4	0	34.066	18	13	15	11	711	73.1	7.3	27.06	13	1
FALSE	High	Master Protein	P19338	Nucleolin OS=Homo sapiens OX=9606 GN=NCL PE=1 SV=3	0	33.967	23	17	18	17	710	76.6	4.7	29.49	17	1
FALSE	High	Master Protein	O95793	Double-stranded RNA-binding protein Staufen homolog 1 OS=Homo sapiens OX=9606 GN=STAU1 PE=1 SV=2	0	32.979	33	15	17	14	577	63.1	9.44	24.66	15	1
FALSE	High	Master Protein	P23246	Splicing factor, proline- and glutamine-rich OS=Homo sapiens OX=9606 GN=SFPQ PE=1 SV=2	0	30.871	26	15	16	14	707	76.1	9.44	30.75	15	1
FALSE	High	Master Protein	P26599	Polypyrimidine tract-binding protein 1 OS=Homo sapiens OX=9606 GN=PTBP1 PE=1 SV=1	0	30.199	26	9	10	8	531	57.2	9.17	21.14	9	1
FALSE	High	Master Protein	P35908	Keratin, type II cytoskeletal 2 epidermal OS=Homo sapiens OX=9606 GN=KRT2 PE=1 SV=2	0	30.037	24	13	13	9	639	65.4	8	19.65	13	1
FALSE	High	Master Protein	P11142	Heat shock cognate 71 kDa protein OS=Homo sapiens OX=9606 GN=HSPA8 PE=1 SV=1	0	29.776	26	13	13	11	646	70.9	5.52	25.02	13	1
FALSE	High	Master Protein	P68104	Elongation factor 1-alpha 1 OS=Homo sapiens OX=9606 GN=EEF1A1 PE=1 SV=1	0	28.592	27	9	13	9	462	50.1	9.01	32.4	9	1
FALSE	High	Master Protein	O00571	ATP-dependent RNA helicase DDX3X OS=Homo sapiens OX=9606 GN=DDX3X PE=1 SV=3	0	28.054	20	11	12	11	662	73.2	7.18	18.03	11	1
FALSE	High	Master Protein	P05165	Propionyl-CoA carboxylase alpha chain, mitochondrial OS=Homo sapiens OX=9606 GN=PCCA PE=1 SV=4	0	27.789	15	11	13	11	728	80	7.52	17.82	11	1
FALSE	High	Master Protein	P17844	Probable ATP-dependent RNA helicase DDX5 OS=Homo sapiens OX=9606 GN=DDX5 PE=1 SV=1	0	26.943	20	12	13	9	614	69.1	8.92	14.48	12	1
FALSE	High	Master Protein	P62701	40S ribosomal protein S4, X isoform OS=Homo sapiens OX=9606 GN=RPS4X PE=1 SV=2	0	26.417	48	15	15	15	263	29.6	10.15	24.97	15	1
FALSE	High	Master Protein	P04264	Keratin, type II cytoskeletal 1 OS=Homo sapiens OX=9606 GN=KRT1 PE=1 SV=6	0	24.815	20	12	12	9	644	66	8.12	20.43	12	1
FALSE	High	Master Protein	P07437	Tubulin beta chain OS=Homo sapiens OX=9606 GN=TUBB PE=1 SV=2	0	24.612	22	9	10	9	444	49.6	4.89	15.8	9	1
FALSE	High	Master Protein	P31943	Heterogeneous nuclear ribonucleoprotein H OS=Homo sapiens OX=9606 GN=HNRNPH1 PE=1 SV=4	0	24.221	30	10	11	7	449	49.2	6.3	11.97	10	1
FALSE	High	Master Protein	P51991	Heterogeneous nuclear ribonucleoprotein A3 OS=Homo sapiens OX=9606 GN=HNRNPA3 PE=1 SV=2	0	24.129	18	6	10	6	378	39.6	9.01	21.07	6	1
FALSE	High	Master Protein	P05166	Propionyl-CoA carboxylase beta chain, mitochondrial OS=Homo sapiens OX=9606 GN=PCCB PE=1 SV=3	0	23.363	26	10	10	10	539	58.2	7.64	20.41	10	1
FALSE	High	Master Protein	Q96SI9	Spermatid perinuclear RNA-binding protein OS=Homo sapiens OX=9606 GN=STRBP PE=1 SV=1	0	23.299	18	10	10	7	672	73.6	8.72	21.07	10	1
FALSE	High	Master Protein	Q96AE4	Far upstream element-binding protein 1 OS=Homo sapiens OX=9606 GN=FUBP1 PE=1 SV=3	0	22.626	17	10	10	8	644	67.5	7.61	13.87	10	1
FALSE	High	Master Protein	P13645	Keratin, type I cytoskeletal 10 OS=Homo sapiens OX=9606 GN=KRT10 PE=1 SV=6	0	20.467	16	10	10	9	584	58.8	5.21	14.48	10	1
FALSE	High	Master Protein	Q71U36	Tubulin alpha-1A chain OS=Homo sapiens OX=9606 GN=TUBA1A PE=1 SV=1	0	19.13	19	7	7	7	451	50.1	5.06	14.9	7	1
FALSE	High	Master Protein	P05787	Keratin, type II cytoskeletal 8 OS=Homo sapiens OX=9606 GN=KRT8 PE=1 SV=7	0	18.573	17	10	10	7	483	53.7	5.59	15.07	10	1
FALSE	High	Master Protein	P15880	40S ribosomal protein S2 OS=Homo sapiens OX=9606 GN=RPS2 PE=1 SV=2	0	18.283	30	8	9	8	293	31.3	10.24	12.87	8	1
FALSE	High	Master Protein	Q13151	Heterogeneous nuclear ribonucleoprotein A0 OS=Homo sapiens OX=9606 GN=HNRNPA0 PE=1 SV=1	0	17.732	31	8	10	7	305	30.8	9.29	17.49	8	1
FALSE	High	Master Protein	Q7Z2W4	Zinc finger CCCH-type antiviral protein 1 OS=Homo sapiens OX=9606 GN=ZC3HAV1 PE=1 SV=3	0	16.813	9	6	6	6	902	101.4	8.4	11.1	6	1
FALSE	High	Master Protein	Q9UL40	Zinc finger protein 346 OS=Homo sapiens OX=9606 GN=ZNF346 PE=1 SV=1	0	16.443	20	6	7	6	294	32.9	9.09	11.85	6	1
FALSE	High	Master Protein	Q14498	RNA-binding protein 39 OS=Homo sapiens OX=9606 GN=RBM39 PE=1 SV=2	0	16.396	14	6	6	6	530	59.3	10.1	12.46	6	1
FALSE	High	Master Protein	Q92841	Probable ATP-dependent RNA helicase DDX17 OS=Homo sapiens OX=9606 GN=DDX17 PE=1 SV=2	0	16.348	11	7	7	4	729	80.2	8.27	14.88	7	1
FALSE	High	Master Protein	O00425	Insulin-like growth factor 2 mRNA-binding protein 3 OS=Homo sapiens OX=9606 GN=IGF2BP3 PE=1 SV=2	0	16.077	15	7	9	6	579	63.7	8.87	13.02	7	1
FALSE	High	Master Protein	O75569	Interferon-inducible double-stranded RNA-dependent protein kinase activator A OS=Homo sapiens OX=9606 GN=PRKRA PE=1 SV=1	0	15.844	23	7	8	7	313	34.4	8.41	16.15	7	1
FALSE	High	Master Protein	O00442	RNA 3'-terminal phosphate cyclase OS=Homo sapiens OX=9606 GN=RTCA PE=1 SV=1	0	15.483	21	5	6	5	366	39.3	7.85	10.33	5	1
FALSE	High	Master Protein	P35527	Keratin, type I cytoskeletal 9 OS=Homo sapiens OX=9606 GN=KRT9 PE=1 SV=3	0	15.324	11	5	5	5	623	62	5.24	12.21	5	1
FALSE	High	Master Protein	P62081	40S ribosomal protein S7 OS=Homo sapiens OX=9606 GN=RPS7 PE=1 SV=1	0	14.573	36	7	7	7	194	22.1	10.1	17.33	7	1
FALSE	High	Master Protein	Q96KR1	Zinc finger RNA-binding protein OS=Homo sapiens OX=9606 GN=ZFR PE=1 SV=2	0	14.465	8	8	8	8	1074	116.9	9.04	5.96	8	1
FALSE	High	Master Protein	P62280	40S ribosomal protein S11 OS=Homo sapiens OX=9606 GN=RPS11 PE=1 SV=3	0	14.145	35	6	6	6	158	18.4	10.3	10.46	6	1
FALSE	High	Master Protein	P23396	40S ribosomal protein S3 OS=Homo sapiens OX=9606 GN=RPS3 PE=1 SV=2	0	14.023	28	7	7	7	243	26.7	9.66	13.4	7	1
FALSE	High	Master Protein	P05455	Lupus La protein OS=Homo sapiens OX=9606 GN=SSB PE=1 SV=2	0	14.003	22	8	8	8	408	46.8	7.12	12.11	8	1
FALSE	High	Master Protein	Q9UPY3	Endoribonuclease Dicer OS=Homo sapiens OX=9606 GN=DICER1 PE=1 SV=3	0	13.218	5	7	7	7	1922	218.5	5.68	8.84	7	1
FALSE	High	Master Protein	Q14103	Heterogeneous nuclear ribonucleoprotein D0 OS=Homo sapiens OX=9606 GN=HNRNPD PE=1 SV=1	0	12.903	20	7	9	6	355	38.4	7.81	12.39	7	1
FALSE	High	Master Protein	P61247	40S ribosomal protein S3a OS=Homo sapiens OX=9606 GN=RPS3A PE=1 SV=2	0	12.804	23	6	6	6	264	29.9	9.73	9.23	6	1
FALSE	High	Master Protein	Q93077	Histone H2A type 1-C OS=Homo sapiens OX=9606 GN=H2AC6 PE=1 SV=3	0	12.746	49	4	4	4	130	14.1	11.05	10.72	4	1
FALSE	High	Master Protein	Q96AG4	Leucine-rich repeat-containing protein 59 OS=Homo sapiens OX=9606 GN=LRRC59 PE=1 SV=1	0	12.628	23	5	5	5	307	34.9	9.57	10.06	5	1
FALSE	High	Master Protein	Q92499	ATP-dependent RNA helicase DDX1 OS=Homo sapiens OX=9606 GN=DDX1 PE=1 SV=2	0	12.284	10	7	7	7	740	82.4	7.23	9.85	7	1
FALSE	High	Master Protein	Q9Y6M1	Insulin-like growth factor 2 mRNA-binding protein 2 OS=Homo sapiens OX=9606 GN=IGF2BP2 PE=1 SV=2	0	12.238	10	5	7	5	599	66.1	8.46	8.6	5	1
FALSE	High	Master Protein	Q7L2E3	ATP-dependent RNA helicase DHX30 OS=Homo sapiens OX=9606 GN=DHX30 PE=1 SV=1	0	12.026	6	7	7	7	1194	133.9	8.78	8.73	7	1
FALSE	High	Master Protein	Q99729	Heterogeneous nuclear ribonucleoprotein A/B OS=Homo sapiens OX=9606 GN=HNRNPAB PE=1 SV=2	0	12.014	16	5	7	4	332	36.2	8.21	6.34	5	1
FALSE	High	Master Protein	P61978	Heterogeneous nuclear ribonucleoprotein K OS=Homo sapiens OX=9606 GN=HNRNPK PE=1 SV=1	0	11.823	16	6	6	6	463	50.9	5.54	8.37	6	1
FALSE	High	Master Protein	Q15633	RISC-loading complex subunit TARBP2 OS=Homo sapiens OX=9606 GN=TARBP2 PE=1 SV=3	0	11.732	14	5	5	5	366	39	6.54	7.43	5	1
FALSE	High	Master Protein	P0DMV9	Heat shock 70 kDa protein 1B OS=Homo sapiens OX=9606 GN=HSPA1B PE=1 SV=1	0	11.603	10	5	5	3	641	70	5.66	5.18	5	1
FALSE	High	Master Protein	P10412	Histone H1.4 OS=Homo sapiens OX=9606 GN=H1-4 PE=1 SV=2	0	11.587	19	5	5	4	219	21.9	11.03	11.16	5	1
FALSE	High	Master Protein	P07814	Bifunctional glutamate/proline--tRNA ligase OS=Homo sapiens OX=9606 GN=EPRS1 PE=1 SV=5	0	11.519	5	5	5	5	1512	170.5	7.33	5.23	5	1
FALSE	High	Master Protein	Q96DH6	RNA-binding protein Musashi homolog 2 OS=Homo sapiens OX=9606 GN=MSI2 PE=1 SV=1	0	11.247	21	5	5	5	328	35.2	8.48	9.17	5	1
FALSE	High	Master Protein	P62753	40S ribosomal protein S6 OS=Homo sapiens OX=9606 GN=RPS6 PE=1 SV=1	0	11.124	16	4	4	4	249	28.7	10.84	8.37	4	1
FALSE	High	Master Protein	Q96I24	Far upstream element-binding protein 3 OS=Homo sapiens OX=9606 GN=FUBP3 PE=1 SV=2	0	11.122	13	6	6	4	572	61.6	8.38	9.18	6	1
FALSE	High	Master Protein	P08708	40S ribosomal protein S17 OS=Homo sapiens OX=9606 GN=RPS17 PE=1 SV=2	0	10.808	23	3	4	3	135	15.5	9.85	10.18	3	1
FALSE	High	Master Protein	P52272	Heterogeneous nuclear ribonucleoprotein M OS=Homo sapiens OX=9606 GN=HNRNPM PE=1 SV=3	0	10.789	5	3	3	3	730	77.5	8.7	8.22	3	1
FALSE	High	Master Protein	P62854	40S ribosomal protein S26 OS=Homo sapiens OX=9606 GN=RPS26 PE=1 SV=3	0	10.494	23	2	3	2	115	13	11	9.03	2	1
FALSE	High	Master Protein	P46783	40S ribosomal protein S10 OS=Homo sapiens OX=9606 GN=RPS10 PE=1 SV=1	0	10.029	20	4	4	4	165	18.9	10.15	6.85	4	1
FALSE	High	Master Protein	Q13283	Ras GTPase-activating protein-binding protein 1 OS=Homo sapiens OX=9606 GN=G3BP1 PE=1 SV=1	0	9.431	9	3	3	3	466	52.1	5.52	5.95	3	1
FALSE	High	Master Protein	P62241	40S ribosomal protein S8 OS=Homo sapiens OX=9606 GN=RPS8 PE=1 SV=2	0	9.354	24	4	4	4	208	24.2	10.32	7.46	4	1
FALSE	High	Master Protein	P13647	Keratin, type II cytoskeletal 5 OS=Homo sapiens OX=9606 GN=KRT5 PE=1 SV=3	0	9.129	7	4	4	3	590	62.3	7.74	7.91	4	1
FALSE	High	Master Protein	P62244	40S ribosomal protein S15a OS=Homo sapiens OX=9606 GN=RPS15A PE=1 SV=2	0	9.005	29	4	5	4	130	14.8	10.13	8.5	4	1
FALSE	High	Master Protein	P29692	Elongation factor 1-delta OS=Homo sapiens OX=9606 GN=EEF1D PE=1 SV=5	0	8.972	18	4	4	4	281	31.1	5.01	4.34	4	1
FALSE	High	Master Protein	P26641	Elongation factor 1-gamma OS=Homo sapiens OX=9606 GN=EEF1G PE=1 SV=3	0	8.967	11	5	5	5	437	50.1	6.67	6.18	5	1
FALSE	High	Master Protein	P02533	Keratin, type I cytoskeletal 14 OS=Homo sapiens OX=9606 GN=KRT14 PE=1 SV=4	0	8.683	8	4	4	3	472	51.5	5.16	7.57	4	1
FALSE	High	Master Protein	P60709	Actin, cytoplasmic 1 OS=Homo sapiens OX=9606 GN=ACTB PE=1 SV=1	0	8.57	13	4	4	4	375	41.7	5.48	5.39	4	1
FALSE	High	Master Protein	O75534	Cold shock domain-containing protein E1 OS=Homo sapiens OX=9606 GN=CSDE1 PE=1 SV=2	0	8.517	8	6	6	6	798	88.8	6.25	2	6	1
FALSE	High	Master Protein	Q8NCA5	Protein FAM98A OS=Homo sapiens OX=9606 GN=FAM98A PE=1 SV=2	0	8.423	8	3	3	3	518	55.2	8.95	6.25	3	1
FALSE	High	Master Protein	P62750	60S ribosomal protein L23a OS=Homo sapiens OX=9606 GN=RPL23A PE=1 SV=1	0	8.344	28	5	5	5	156	17.7	10.45	3.94	5	1
FALSE	High	Master Protein	P62277	40S ribosomal protein S13 OS=Homo sapiens OX=9606 GN=RPS13 PE=1 SV=2	0	8.344	27	4	5	4	151	17.2	10.54	8.24	4	1
FALSE	High	Master Protein	P60866	40S ribosomal protein S20 OS=Homo sapiens OX=9606 GN=RPS20 PE=1 SV=1	0	8.253	25	3	4	3	119	13.4	9.94	6.81	3	1
FALSE	High	Master Protein	P04259	Keratin, type II cytoskeletal 6B OS=Homo sapiens OX=9606 GN=KRT6B PE=1 SV=5	0	8.132	8	4	4	1	564	60	8	6.12	4	1
FALSE	High	Master Protein	Q99623	Prohibitin-2 OS=Homo sapiens OX=9606 GN=PHB2 PE=1 SV=2	0	8.118	16	4	4	4	299	33.3	9.83	3.51	4	1
FALSE	High	Master Protein	P46781	40S ribosomal protein S9 OS=Homo sapiens OX=9606 GN=RPS9 PE=1 SV=3	0	8.046	20	4	4	4	194	22.6	10.65	8.26	4	1
FALSE	High	Master Protein	P52597	Heterogeneous nuclear ribonucleoprotein F OS=Homo sapiens OX=9606 GN=HNRNPF PE=1 SV=3	0	7.983	10	3	4	1	415	45.6	5.58	2.02	3	1
FALSE	High	Master Protein	P12236	ADP/ATP translocase 3 OS=Homo sapiens OX=9606 GN=SLC25A6 PE=1 SV=4	0	7.838	12	3	4	3	298	32.8	9.74	4.41	3	1
FALSE	High	Master Protein	P67809	Y-box-binding protein 1 OS=Homo sapiens OX=9606 GN=YBX1 PE=1 SV=3	0	7.797	16	3	4	3	324	35.9	9.88	1.65	3	1
FALSE	High	Master Protein	P63173	60S ribosomal protein L38 OS=Homo sapiens OX=9606 GN=RPL38 PE=1 SV=2	0	7.707	36	3	4	3	70	8.2	10.1	4.5	3	1
FALSE	High	Master Protein	P62899	60S ribosomal protein L31 OS=Homo sapiens OX=9606 GN=RPL31 PE=1 SV=1	0	7.696	30	4	4	4	125	14.5	10.54	6.15	4	1
FALSE	High	Master Protein	Q9NUL3	Double-stranded RNA-binding protein Staufen homolog 2 OS=Homo sapiens OX=9606 GN=STAU2 PE=1 SV=2	0	7.502	8	4	4	3	570	62.6	9.61	8.91	4	1
FALSE	High	Master Protein	Q8NE71	ATP-binding cassette sub-family F member 1 OS=Homo sapiens OX=9606 GN=ABCF1 PE=1 SV=2	0	7.458	6	4	4	4	845	95.9	6.8	4.21	4	1
FALSE	High	Master Protein	P18621	60S ribosomal protein L17 OS=Homo sapiens OX=9606 GN=RPL17 PE=1 SV=3	0	7.443	14	2	2	2	184	21.4	10.17	5.85	2	1
FALSE	High	Master Protein	Q9GZT3	SRA stem-loop-interacting RNA-binding protein, mitochondrial OS=Homo sapiens OX=9606 GN=SLIRP PE=1 SV=1	0	7.436	22	2	3	2	109	12.3	10.24	4.91	2	1
FALSE	High	Master Protein	Q8IZ69	tRNA (uracil-5-)-methyltransferase homolog A OS=Homo sapiens OX=9606 GN=TRMT2A PE=1 SV=2	0	7.36	10	4	4	4	625	68.7	7.94	5.09	4	1
FALSE	High	Master Protein	P26196	Probable ATP-dependent RNA helicase DDX6 OS=Homo sapiens OX=9606 GN=DDX6 PE=1 SV=2	0	6.997	9	3	3	3	483	54.4	8.66	6.9	3	1
FALSE	High	Master Protein	O14979	Heterogeneous nuclear ribonucleoprotein D-like OS=Homo sapiens OX=9606 GN=HNRNPDL PE=1 SV=3	0	6.838	10	4	5	2	420	46.4	9.57	11.33	4	1
FALSE	High	Master Protein	P38159	RNA-binding motif protein, X chromosome OS=Homo sapiens OX=9606 GN=RBMX PE=1 SV=3	0	6.781	12	4	4	4	391	42.3	10.05	1.91	4	1
FALSE	High	Master Protein	P14868	Aspartate--tRNA ligase, cytoplasmic OS=Homo sapiens OX=9606 GN=DARS1 PE=1 SV=2	0	6.729	11	4	4	4	501	57.1	6.55	6.52	4	1
FALSE	High	Master Protein	P62829	60S ribosomal protein L23 OS=Homo sapiens OX=9606 GN=RPL23 PE=1 SV=1	0	6.673	38	4	4	4	140	14.9	10.51	9.12	4	1
FALSE	High	Master Protein	P11387	DNA topoisomerase 1 OS=Homo sapiens OX=9606 GN=TOP1 PE=1 SV=2	0	6.514	4	2	2	2	765	90.7	9.31	4.56	2	1
FALSE	High	Master Protein	Q9H2U1	ATP-dependent DNA/RNA helicase DHX36 OS=Homo sapiens OX=9606 GN=DHX36 PE=1 SV=2	0	6.483	4	3	3	3	1008	114.7	7.68	6.4	3	1
FALSE	High	Master Protein	P41091	Eukaryotic translation initiation factor 2 subunit 3 OS=Homo sapiens OX=9606 GN=EIF2S3 PE=1 SV=3	0	6.383	7	2	2	2	472	51.1	8.4	3.16	2	1
FALSE	High	Master Protein	P62263	40S ribosomal protein S14 OS=Homo sapiens OX=9606 GN=RPS14 PE=1 SV=3	0	6.3	30	3	3	3	151	16.3	10.05	4.82	3	1
FALSE	High	Master Protein	Q9UHX1	Poly(U)-binding-splicing factor PUF60 OS=Homo sapiens OX=9606 GN=PUF60 PE=1 SV=1	0	6.111	8	3	3	3	559	59.8	5.29	0	3	1
FALSE	High	Master Protein	P16401	Histone H1.5 OS=Homo sapiens OX=9606 GN=H1-5 PE=1 SV=3	0	5.988	15	3	3	2	226	22.6	10.92	6.7	3	1
FALSE	High	Master Protein	P62805	Histone H4 OS=Homo sapiens OX=9606 GN=H4C1 PE=1 SV=2	0	5.964	33	3	3	3	103	11.4	11.36	4.45	3	1
FALSE	High	Master Protein	Q52LJ0	Protein FAM98B OS=Homo sapiens OX=9606 GN=FAM98B PE=1 SV=2	0	5.678	6	2	2	2	433	45.5	8.69	3.35	2	1
FALSE	High	Master Protein	Q9BWF3	RNA-binding protein 4 OS=Homo sapiens OX=9606 GN=RBM4 PE=1 SV=1	0	5.599	14	3	3	3	364	40.3	7.08	0	3	1
FALSE	High	Master Protein	Q8NC51	Plasminogen activator inhibitor 1 RNA-binding protein OS=Homo sapiens OX=9606 GN=SERBP1 PE=1 SV=2	0	5.574	8	3	3	3	408	44.9	8.65	2.78	3	1
FALSE	High	Master Protein	Q08J23	RNA cytosine C(5)-methyltransferase NSUN2 OS=Homo sapiens OX=9606 GN=NSUN2 PE=1 SV=2	0	5.479	4	3	3	3	767	86.4	6.77	4.37	3	1
FALSE	High	Master Protein	P20042	Eukaryotic translation initiation factor 2 subunit 2 OS=Homo sapiens OX=9606 GN=EIF2S2 PE=1 SV=2	0	5.47	6	2	2	2	333	38.4	5.8	3.91	2	1
FALSE	High	Master Protein	P35232	Prohibitin OS=Homo sapiens OX=9606 GN=PHB PE=1 SV=1	0	5.436	10	3	3	3	272	29.8	5.76	4.38	3	1
FALSE	High	Master Protein	Q9Y3F4	Serine-threonine kinase receptor-associated protein OS=Homo sapiens OX=9606 GN=STRAP PE=1 SV=1	0	5.322	7	2	2	2	350	38.4	5.12	2.26	2	1
FALSE	High	Master Protein	P84103	Serine/arginine-rich splicing factor 3 OS=Homo sapiens OX=9606 GN=SRSF3 PE=1 SV=1	0	5.188	19	3	3	2	164	19.3	11.65	6.38	3	1
FALSE	High	Master Protein	P62266	40S ribosomal protein S23 OS=Homo sapiens OX=9606 GN=RPS23 PE=1 SV=3	0	5.184	15	2	3	2	143	15.8	10.49	2.16	2	1
FALSE	High	Master Protein	Q16629	Serine/arginine-rich splicing factor 7 OS=Homo sapiens OX=9606 GN=SRSF7 PE=1 SV=1	0	5.178	11	2	2	1	238	27.4	11.82	4.12	2	1
FALSE	High	Master Protein	Q15046	Lysine--tRNA ligase OS=Homo sapiens OX=9606 GN=KARS1 PE=1 SV=3	0	5.149	6	2	2	2	597	68	6.35	5.93	2	1
FALSE	High	Master Protein	Q9Y5M8	Signal recognition particle receptor subunit beta OS=Homo sapiens OX=9606 GN=SRPRB PE=1 SV=3	0	4.927	13	3	3	3	271	29.7	9.04	1.88	3	1
FALSE	High	Master Protein	O43809	Cleavage and polyadenylation specificity factor subunit 5 OS=Homo sapiens OX=9606 GN=NUDT21 PE=1 SV=1	0	4.674	8	1	1	1	227	26.2	8.82	3.38	1	1
FALSE	High	Master Protein	P31942	Heterogeneous nuclear ribonucleoprotein H3 OS=Homo sapiens OX=9606 GN=HNRNPH3 PE=1 SV=2	0	4.607	6	2	2	1	346	36.9	6.87	1.96	2	1
FALSE	High	Master Protein	P04406	Glyceraldehyde-3-phosphate dehydrogenase OS=Homo sapiens OX=9606 GN=GAPDH PE=1 SV=3	0	4.602	9	2	2	2	335	36	8.46	4.21	2	1
FALSE	High	Master Protein	Q9Y224	RNA transcription, translation and transport factor protein OS=Homo sapiens OX=9606 GN=RTRAF PE=1 SV=1	0	4.581	14	3	3	3	244	28.1	6.65	5.86	3	1
FALSE	High	Master Protein	P24534	Elongation factor 1-beta OS=Homo sapiens OX=9606 GN=EEF1B2 PE=1 SV=3	0	4.553	7	1	1	1	225	24.7	4.67	4.66	1	1
FALSE	High	Master Protein	O15160	DNA-directed RNA polymerases I and III subunit RPAC1 OS=Homo sapiens OX=9606 GN=POLR1C PE=1 SV=1	0	4.46	5	1	1	1	346	39.2	5.5	2.56	1	1
FALSE	High	Master Protein	P10515	Dihydrolipoyllysine-residue acetyltransferase component of pyruvate dehydrogenase complex, mitochondrial OS=Homo sapiens OX=9606 GN=DLAT PE=1 SV=3	0	4.437	2	1	1	1	647	69	7.84	2.49	1	1
FALSE	High	Master Protein	P26368	Splicing factor U2AF 65 kDa subunit OS=Homo sapiens OX=9606 GN=U2AF2 PE=1 SV=4	0	4.432	10	3	3	3	475	53.5	9.09	1.8	3	1
FALSE	High	Master Protein	Q15366	Poly(rC)-binding protein 2 OS=Homo sapiens OX=9606 GN=PCBP2 PE=1 SV=1	0	4.42	6	2	2	1	365	38.6	6.79	4.89	2	1
FALSE	High	Master Protein	P45880	Voltage-dependent anion-selective channel protein 2 OS=Homo sapiens OX=9606 GN=VDAC2 PE=1 SV=2	0	4.308	11	3	3	3	294	31.5	7.56	1.82	3	1
FALSE	High	Master Protein	O95758	Polypyrimidine tract-binding protein 3 OS=Homo sapiens OX=9606 GN=PTBP3 PE=1 SV=2	0	4.066	3	2	2	1	552	59.7	9.04	3.91	2	1
FALSE	High	Master Protein	P05198	Eukaryotic translation initiation factor 2 subunit 1 OS=Homo sapiens OX=9606 GN=EIF2S1 PE=1 SV=3	0	4.042	6	2	2	2	315	36.1	5.08	1.9	2	1
FALSE	High	Master Protein	P61254	60S ribosomal protein L26 OS=Homo sapiens OX=9606 GN=RPL26 PE=1 SV=1	0	4.035	6	2	2	2	145	17.2	10.55	4.15	2	1
FALSE	High	Master Protein	Q15365	Poly(rC)-binding protein 1 OS=Homo sapiens OX=9606 GN=PCBP1 PE=1 SV=2	0	4.01	8	2	2	1	356	37.5	7.09	2.61	2	1
FALSE	High	Master Protein	Q7Z2T5	TRMT1-like protein OS=Homo sapiens OX=9606 GN=TRMT1L PE=1 SV=2	0	3.916	2	2	2	2	733	81.7	7.88	3.66	2	1
FALSE	High	Master Protein	P05783	Keratin, type I cytoskeletal 18 OS=Homo sapiens OX=9606 GN=KRT18 PE=1 SV=2	0	3.818	3	1	1	1	430	48	5.45	2.39	1	1
FALSE	High	Master Protein	O75400	Pre-mRNA-processing factor 40 homolog A OS=Homo sapiens OX=9606 GN=PRPF40A PE=1 SV=2	0	3.77	2	3	3	3	957	108.7	7.56	2.08	3	1
FALSE	High	Master Protein	P06748	Nucleophosmin OS=Homo sapiens OX=9606 GN=NPM1 PE=1 SV=2	0	3.674	6	2	2	2	294	32.6	4.78	3.94	2	1
FALSE	High	Master Protein	P62979	Ubiquitin-40S ribosomal protein S27a OS=Homo sapiens OX=9606 GN=RPS27A PE=1 SV=2	0	3.658	12	1	1	1	156	18	9.64	3.34	1	1
FALSE	High	Master Protein	P54136	Arginine--tRNA ligase, cytoplasmic OS=Homo sapiens OX=9606 GN=RARS1 PE=1 SV=2	0	3.606	2	1	1	1	660	75.3	6.68	2.63	1	1
FALSE	High	Master Protein	P81605	Dermcidin OS=Homo sapiens OX=9606 GN=DCD PE=1 SV=2	0	3.594	20	2	2	2	110	11.3	6.54	1.66	2	1
FALSE	High	Master Protein	P49756	RNA-binding protein 25 OS=Homo sapiens OX=9606 GN=RBM25 PE=1 SV=3	0	3.479	2	1	1	1	843	100.1	6.32	0	1	1
FALSE	High	Master Protein	P02008	Hemoglobin subunit zeta OS=Homo sapiens OX=9606 GN=HBZ PE=1 SV=2	0	3.45	18	2	2	2	142	15.6	8.21	3.76	2	1
FALSE	High	Master Protein	Q8IV48	3'-5' exoribonuclease 1 OS=Homo sapiens OX=9606 GN=ERI1 PE=1 SV=3	0	3.381	7	2	2	2	349	40	6.7	2.02	2	1
FALSE	High	Master Protein	Q9Y3I0	RNA-splicing ligase RtcB homolog OS=Homo sapiens OX=9606 GN=RTCB PE=1 SV=1	0	3.341	5	2	2	2	505	55.2	7.23	1.78	2	1
FALSE	High	Master Protein	P39019	40S ribosomal protein S19 OS=Homo sapiens OX=9606 GN=RPS19 PE=1 SV=2	0	3.341	13	2	2	2	145	16.1	10.32	0	2	1
FALSE	High	Master Protein	P62913	60S ribosomal protein L11 OS=Homo sapiens OX=9606 GN=RPL11 PE=1 SV=2	0	3.34	8	1	1	1	178	20.2	9.6	2.88	1	1
FALSE	High	Master Protein	P84098	60S ribosomal protein L19 OS=Homo sapiens OX=9606 GN=RPL19 PE=1 SV=1	0	3.207	5	1	1	1	196	23.5	11.47	2.07	1	1
FALSE	High	Master Protein	P21796	Voltage-dependent anion-selective channel protein 1 OS=Homo sapiens OX=9606 GN=VDAC1 PE=1 SV=2	0	3.075	8	2	2	2	283	30.8	8.54	1.68	2	1
FALSE	High	Master Protein	Q96EP5	DAZ-associated protein 1 OS=Homo sapiens OX=9606 GN=DAZAP1 PE=1 SV=1	0	3.013	4	1	1	1	407	43.4	8.56	1.98	1	1
FALSE	High	Master Protein	P39023	60S ribosomal protein L3 OS=Homo sapiens OX=9606 GN=RPL3 PE=1 SV=2	0	3.011	5	2	2	2	403	46.1	10.18	0	2	1
FALSE	High	Master Protein	P27635	60S ribosomal protein L10 OS=Homo sapiens OX=9606 GN=RPL10 PE=1 SV=4	0	2.927	10	2	2	2	214	24.6	10.08	2.03	2	1
FALSE	High	Master Protein	Q9UQ80	Proliferation-associated protein 2G4 OS=Homo sapiens OX=9606 GN=PA2G4 PE=1 SV=3	0	2.89	4	2	2	2	394	43.8	6.55	0	2	1
FALSE	High	Master Protein	P62891	60S ribosomal protein L39 OS=Homo sapiens OX=9606 GN=RPL39 PE=1 SV=2	0	2.866	20	1	1	1	51	6.4	12.56	2.39	1	1
FALSE	High	Master Protein	P78527	DNA-dependent protein kinase catalytic subunit OS=Homo sapiens OX=9606 GN=PRKDC PE=1 SV=3	0	2.857	1	2	2	2	4128	468.8	7.12	1.7	2	1
FALSE	High	Master Protein	P35268	60S ribosomal protein L22 OS=Homo sapiens OX=9606 GN=RPL22 PE=1 SV=2	0	2.855	9	1	1	1	128	14.8	9.19	2.8	1	1
FALSE	High	Master Protein	P25705	ATP synthase subunit alpha, mitochondrial OS=Homo sapiens OX=9606 GN=ATP5F1A PE=1 SV=1	0	2.847	4	2	2	2	553	59.7	9.13	1.76	2	1
FALSE	High	Master Protein	Q9NQ29	Putative RNA-binding protein Luc7-like 1 OS=Homo sapiens OX=9606 GN=LUC7L PE=1 SV=1	0	2.768	3	1	1	1	371	43.7	9.92	2.36	1	1
FALSE	High	Master Protein	P42677	40S ribosomal protein S27 OS=Homo sapiens OX=9606 GN=RPS27 PE=1 SV=3	0	2.757	13	1	1	1	84	9.5	9.45	2.37	1	1
FALSE	High	Master Protein	Q5T9A4	ATPase family AAA domain-containing protein 3B OS=Homo sapiens OX=9606 GN=ATAD3B PE=1 SV=1	0	2.737	2	2	2	2	648	72.5	9.2	1.8	2	1
FALSE	High	Master Protein	Q14258	E3 ubiquitin/ISG15 ligase TRIM25 OS=Homo sapiens OX=9606 GN=TRIM25 PE=1 SV=2	0	2.72	2	1	1	1	630	70.9	8.09	2.47	1	1
FALSE	High	Master Protein	P25398	40S ribosomal protein S12 OS=Homo sapiens OX=9606 GN=RPS12 PE=1 SV=3	0	2.705	11	1	1	1	132	14.5	7.21	2.23	1	1
FALSE	High	Master Protein	P10809	60 kDa heat shock protein, mitochondrial OS=Homo sapiens OX=9606 GN=HSPD1 PE=1 SV=2	0	2.608	4	2	2	2	573	61	5.87	0	2	1
FALSE	High	Master Protein	P62861	40S ribosomal protein S30 OS=Homo sapiens OX=9606 GN=FAU PE=1 SV=1	0	2.574	32	2	2	2	59	6.6	12.15	2.59	2	1
FALSE	High	Master Protein	P62987	Ubiquitin-60S ribosomal protein L40 OS=Homo sapiens OX=9606 GN=UBA52 PE=1 SV=2	0	2.517	9	1	1	1	128	14.7	9.83	0	1	1
FALSE	High	Master Protein	Q8WXF1	Paraspeckle component 1 OS=Homo sapiens OX=9606 GN=PSPC1 PE=1 SV=1	0	2.462	5	2	2	2	523	58.7	6.67	1.81	2	1
FALSE	High	Master Protein	P32969	60S ribosomal protein L9 OS=Homo sapiens OX=9606 GN=RPL9 PE=1 SV=1	0	2.448	5	1	1	1	192	21.9	9.95	1.8	1	1
FALSE	High	Master Protein	P43243	Matrin-3 OS=Homo sapiens OX=9606 GN=MATR3 PE=1 SV=2	0	2.444	2	1	1	1	847	94.6	6.25	1.6	1	1
FALSE	High	Master Protein	P62851	40S ribosomal protein S25 OS=Homo sapiens OX=9606 GN=RPS25 PE=1 SV=1	0	2.429	9	1	1	1	125	13.7	10.11	2.06	1	1
FALSE	High	Master Protein	O76021	Ribosomal L1 domain-containing protein 1 OS=Homo sapiens OX=9606 GN=RSL1D1 PE=1 SV=3	0	2.394	4	2	2	2	490	54.9	10.13	0	2	1
FALSE	High	Master Protein	Q00325	Phosphate carrier protein, mitochondrial OS=Homo sapiens OX=9606 GN=SLC25A3 PE=1 SV=2	0	2.361	5	2	2	2	362	40.1	9.38	1.6	2	1
FALSE	High	Master Protein	E9PRG8	Uncharacterized protein C11orf98 OS=Homo sapiens OX=9606 GN=C11orf98 PE=4 SV=2	0	2.36	11	1	1	1	123	14.2	11.53	2.27	1	1
FALSE	High	Master Protein	P62847	40S ribosomal protein S24 OS=Homo sapiens OX=9606 GN=RPS24 PE=1 SV=1	0	2.246	9	1	1	1	133	15.4	10.78	2.23	1	1
FALSE	High	Master Protein	P55084	Trifunctional enzyme subunit beta, mitochondrial OS=Homo sapiens OX=9606 GN=HADHB PE=1 SV=3	0	2.226	4	2	2	2	474	51.3	9.41	0	2	1
FALSE	High	Master Protein	Q9UN86	Ras GTPase-activating protein-binding protein 2 OS=Homo sapiens OX=9606 GN=G3BP2 PE=1 SV=2	0	2.201	3	1	1	1	482	54.1	5.55	2.08	1	1
FALSE	High	Master Protein	P27816	Microtubule-associated protein 4 OS=Homo sapiens OX=9606 GN=MAP4 PE=1 SV=3	0	2.186	2	2	2	2	1152	120.9	5.43	0	2	1
FALSE	High	Master Protein	Q86516	Non-structural protein 1, peptide 1 OS=Rotavirus B (isolate RVB/Rat/United States/IDIR/1984/G1P[X]) OX=28877 PE=3 SV=1	0	2.067	9	1	1	1	115	12.8	9.14	0	1	1
FALSE	High	Master Protein	P14866	Heterogeneous nuclear ribonucleoprotein L OS=Homo sapiens OX=9606 GN=HNRNPL PE=1 SV=2	0	2.051	2	1	1	1	589	64.1	8.22	2.18	1	1
FALSE	High	Master Protein	Q15637	Splicing factor 1 OS=Homo sapiens OX=9606 GN=SF1 PE=1 SV=4	0	2.04	2	1	1	1	639	68.3	8.98	2.41	1	1
FALSE	High	Master Protein	Q96PK6	RNA-binding protein 14 OS=Homo sapiens OX=9606 GN=RBM14 PE=1 SV=2	0	1.969	1	1	1	1	669	69.4	9.67	0	1	1
FALSE	High	Master Protein	P78563	Double-stranded RNA-specific editase 1 OS=Homo sapiens OX=9606 GN=ADARB1 PE=1 SV=1	0	1.957	2	1	1	1	741	80.7	9.01	2.01	1	1
FALSE	High	Master Protein	P38646	Stress-70 protein, mitochondrial OS=Homo sapiens OX=9606 GN=HSPA9 PE=1 SV=2	0	1.943	2	1	1	1	679	73.6	6.16	0	1	1
FALSE	High	Master Protein	Q15020	Squamous cell carcinoma antigen recognized by T-cells 3 OS=Homo sapiens OX=9606 GN=SART3 PE=1 SV=1	0	1.919	1	1	1	1	963	109.9	5.57	1.71	1	1
FALSE	High	Master Protein	Q04637	Eukaryotic translation initiation factor 4 gamma 1 OS=Homo sapiens OX=9606 GN=EIF4G1 PE=1 SV=4	0	1.919	1	1	1	1	1599	175.4	5.33	0	1	1
FALSE	High	Master Protein	O95816	BAG family molecular chaperone regulator 2 OS=Homo sapiens OX=9606 GN=BAG2 PE=1 SV=1	0	1.894	4	1	1	1	211	23.8	6.7	0	1	1
FALSE	High	Master Protein	Q9Y2X9	Zinc finger protein 281 OS=Homo sapiens OX=9606 GN=ZNF281 PE=1 SV=1	0	1.851	4	1	1	1	895	96.9	8.48	0	1	1
FALSE	High	Master Protein	Q02543	60S ribosomal protein L18a OS=Homo sapiens OX=9606 GN=RPL18A PE=1 SV=2	0	1.837	7	1	1	1	176	20.7	10.71	1.89	1	1
FALSE	High	Master Protein	P46776	60S ribosomal protein L27a OS=Homo sapiens OX=9606 GN=RPL27A PE=1 SV=2	0	1.824	8	1	1	1	148	16.6	11	0	1	1
FALSE	High	Master Protein	Q9P2N5	RNA-binding protein 27 OS=Homo sapiens OX=9606 GN=RBM27 PE=1 SV=2	0	1.822	1	1	1	1	1060	118.6	9.19	1.7	1	1
FALSE	High	Master Protein	Q16778	Histone H2B type 2-E OS=Homo sapiens OX=9606 GN=H2BC21 PE=1 SV=3	0.003	1.81	9	1	1	1	126	13.9	10.32	2.25	1	1
FALSE	High	Master Protein	Q00341	Vigilin OS=Homo sapiens OX=9606 GN=HDLBP PE=1 SV=2	0.003	1.777	1	1	1	1	1268	141.4	6.87	1.73	1	1
FALSE	High	Master Protein	Q07666	KH domain-containing, RNA-binding, signal transduction-associated protein 1 OS=Homo sapiens OX=9606 GN=KHDRBS1 PE=1 SV=1	0.003	1.749	3	1	1	1	443	48.2	8.66	2.09	1	1
FALSE	High	Master Protein	Q9NVU0	DNA-directed RNA polymerase III subunit RPC5 OS=Homo sapiens OX=9606 GN=POLR3E PE=1 SV=1	0.003	1.735	2	1	1	1	708	79.8	6.47	0	1	1
FALSE	High	Master Protein	O00541	Pescadillo homolog OS=Homo sapiens OX=9606 GN=PES1 PE=1 SV=1	0.003	1.729	2	1	1	1	588	68	7.33	1.88	1	1
FALSE	High	Master Protein	Q9UKA9	Polypyrimidine tract-binding protein 2 OS=Homo sapiens OX=9606 GN=PTBP2 PE=1 SV=1	0.003	1.71	2	1	1	1	531	57.5	8.66	2.36	1	1
FALSE	High	Master Protein	Q9UJA5	tRNA (adenine(58)-N(1))-methyltransferase non-catalytic subunit TRM6 OS=Homo sapiens OX=9606 GN=TRMT6 PE=1 SV=1	0.003	1.682	3	1	1	1	497	55.8	7.55	0	1	1
FALSE	High	Master Protein	Q9H853	Putative tubulin-like protein alpha-4B OS=Homo sapiens OX=9606 GN=TUBA4B PE=5 SV=2	0.003	1.551	5	1	1	1	241	27.5	7.83	2.4	1	1
FALSE	High	Master Protein	Q1A5X6	IQ domain-containing protein J OS=Homo sapiens OX=9606 GN=IQCJ PE=2 SV=1	0.003	1.545	12	1	1	1	159	18.2	9.52	0	1	1
FALSE	High	Master Protein	Q6ZN17	Protein lin-28 homolog B OS=Homo sapiens OX=9606 GN=LIN28B PE=1 SV=1	0.003	1.521	8	1	1	1	250	27.1	8.91	0	1	1
FALSE	High	Master Protein	Q86YZ3	Hornerin OS=Homo sapiens OX=9606 GN=HRNR PE=1 SV=2	0.006	1.518	2	1	1	1	2850	282.2	10.04	0	1	1
FALSE	High	Master Protein	P49458	Signal recognition particle 9 kDa protein OS=Homo sapiens OX=9606 GN=SRP9 PE=1 SV=2	0.006	1.508	10	1	1	1	86	10.1	7.97	1.87	1	1
FALSE	High	Master Protein	Q1KMD3	Heterogeneous nuclear ribonucleoprotein U-like protein 2 OS=Homo sapiens OX=9606 GN=HNRNPUL2 PE=1 SV=1	0.006	1.506	2	1	1	1	747	85.1	4.91	1.71	1	1
FALSE	High	Master Protein	Q14444	Caprin-1 OS=Homo sapiens OX=9606 GN=CAPRIN1 PE=1 SV=2	0.006	1.495	2	1	1	1	709	78.3	5.25	1.7	1	1
FALSE	High	Master Protein	Q9UM00	Calcium load-activated calcium channel OS=Homo sapiens OX=9606 GN=TMCO1 PE=1 SV=2	0.006	1.495	4	1	1	1	239	27.1	10.26	1.84	1	1
FALSE	High	Master Protein	Q8IZT6	Abnormal spindle-like microcephaly-associated protein OS=Homo sapiens OX=9606 GN=ASPM PE=1 SV=2	0.006	1.47	0	1	1	1	3477	409.5	10.45	0	1	1
FALSE	High	Master Protein	P61513	60S ribosomal protein L37a OS=Homo sapiens OX=9606 GN=RPL37A PE=1 SV=2	0.006	1.45	20	1	1	1	92	10.3	10.43	0	1	1
FALSE	High	Master Protein	O60812	Heterogeneous nuclear ribonucleoprotein C-like 1 OS=Homo sapiens OX=9606 GN=HNRNPCL1 PE=1 SV=1	0.006	1.449	4	1	1	1	293	32.1	5.06	0	1	1
FALSE	High	Master Protein	Q96HS1	Serine/threonine-protein phosphatase PGAM5, mitochondrial OS=Homo sapiens OX=9606 GN=PGAM5 PE=1 SV=2	0.006	1.428	2	1	1	1	289	32	8.68	0	1	1
FALSE	High	Master Protein	Q9NTU7	Cerebellin-4 OS=Homo sapiens OX=9606 GN=CBLN4 PE=1 SV=1	0.006	1.391	3	1	1	1	201	21.8	8.73	0	1	1
FALSE	High	Master Protein	Q9Y6V0	Protein piccolo OS=Homo sapiens OX=9606 GN=PCLO PE=1 SV=5	0.006	1.353	0	1	1	1	5142	560.4	6.47	0	1	1
FALSE	High	Master Protein	D0EZM8	Initiator protein NS1 OS=Primate bocaparvovirus 1 (strain Human bocavirus 1 type 1) OX=689403 GN=NS1 PE=1 SV=1	0.006	1.338	1	1	1	1	781	88.1	6.34	0	1	1
FALSE	High	Master Protein	Q16630	Cleavage and polyadenylation specificity factor subunit 6 OS=Homo sapiens OX=9606 GN=CPSF6 PE=1 SV=2	0.006	1.327	2	1	1	1	551	59.2	7.15	0	1	1
FALSE	High	Master Protein	Q9NWB6	Arginine and glutamate-rich protein 1 OS=Homo sapiens OX=9606 GN=ARGLU1 PE=1 SV=1	0.006	1.325	3	1	1	1	273	33.2	10.35	0	1	1
FALSE	High	Master Protein	P53007	Tricarboxylate transport protein, mitochondrial OS=Homo sapiens OX=9606 GN=SLC25A1 PE=1 SV=2	0.006	1.311	4	1	1	1	311	34	9.89	1.87	1	1
FALSE	High	Master Protein	Q66PJ3	ADP-ribosylation factor-like protein 6-interacting protein 4 OS=Homo sapiens OX=9606 GN=ARL6IP4 PE=1 SV=2	0.006	1.31	2	1	1	1	421	44.9	10.93	1.64	1	1
FALSE	High	Master Protein	Q14008	Cytoskeleton-associated protein 5 OS=Homo sapiens OX=9606 GN=CKAP5 PE=1 SV=3	0.008	1.272	0	1	1	1	2032	225.4	7.8	0	1	1
FALSE	High	Master Protein	Q8WU90	Zinc finger CCCH domain-containing protein 15 OS=Homo sapiens OX=9606 GN=ZC3H15 PE=1 SV=1	0.008	1.258	2	1	1	1	426	48.6	5.31	0	1	1
FALSE	High	Master Protein	Q8NEM0	Microcephalin OS=Homo sapiens OX=9606 GN=MCPH1 PE=1 SV=4	0.008	1.242	3	1	1	1	835	92.8	8.25	0	1	1
FALSE	High	Master Protein	P78347	General transcription factor II-I OS=Homo sapiens OX=9606 GN=GTF2I PE=1 SV=2	0.008	1.23	1	1	1	1	998	112.3	6.39	1.66	1	1
FALSE	High	Master Protein	P0C747	HTLV-1 basic zipper factor OS=Human T-cell leukemia virus 1 (isolate Melanesia mel5 subtype C) OX=402046 GN=HBZ PE=3 SV=1	0.008	1.229	3	1	1	1	208	25	5.48	0	1	1
FALSE	High	Master Protein	Q8N684	Cleavage and polyadenylation specificity factor subunit 7 OS=Homo sapiens OX=9606 GN=CPSF7 PE=1 SV=1	0.008	1.218	3	1	1	1	471	52	8	0	1	1
FALSE	High	Master Protein	P09429	High mobility group protein B1 OS=Homo sapiens OX=9606 GN=HMGB1 PE=1 SV=3	0.008	1.218	7	1	1	1	215	24.9	5.74	0	1	1
FALSE	Medium	Master Protein	P35637	RNA-binding protein FUS OS=Homo sapiens OX=9606 GN=FUS PE=1 SV=1	0.011	1.201	2	1	1	1	526	53.4	9.36	0	1	1
FALSE	Medium	Master Protein	Q96P11	28S rRNA (cytosine-C(5))-methyltransferase OS=Homo sapiens OX=9606 GN=NSUN5 PE=1 SV=2	0.011	1.199	3	1	1	1	429	46.7	8.62	0	1	1
FALSE	Medium	Master Protein	O60832	H/ACA ribonucleoprotein complex subunit DKC1 OS=Homo sapiens OX=9606 GN=DKC1 PE=1 SV=3	0.011	1.197	2	1	1	1	514	57.6	9.42	0	1	1
FALSE	Medium	Master Protein	Q5W0U4	B box and SPRY domain-containing protein OS=Homo sapiens OX=9606 GN=BSPRY PE=2 SV=1	0.014	1.17	1	1	1	1	402	44.4	6.42	1.6	1	1
FALSE	Medium	Master Protein	O75575	DNA-directed RNA polymerase III subunit RPC9 OS=Homo sapiens OX=9606 GN=CRCP PE=1 SV=1	0.014	1.167	5	1	1	1	148	16.9	5.39	1.79	1	1
FALSE	Medium	Master Protein	Q96PM9	Zinc finger protein 385A OS=Homo sapiens OX=9606 GN=ZNF385A PE=1 SV=2	0.014	1.165	3	1	1	1	386	40.4	9.86	0	1	1
FALSE	Medium	Master Protein	Q7L2J0	7SK snRNA methylphosphate capping enzyme OS=Homo sapiens OX=9606 GN=MEPCE PE=1 SV=1	0.014	1.163	1	1	1	1	689	74.3	9.57	0	1	1
FALSE	Medium	Master Protein	Q14978	Nucleolar and coiled-body phosphoprotein 1 OS=Homo sapiens OX=9606 GN=NOLC1 PE=1 SV=2	0.014	1.161	1	1	1	1	699	73.6	9.47	1.75	1	1
FALSE	Medium	Master Protein	Q9NRX1	RNA-binding protein PNO1 OS=Homo sapiens OX=9606 GN=PNO1 PE=1 SV=1	0.013	1.159	3	1	1	1	252	27.9	9.73	1.93	1	1
FALSE	Medium	Master Protein	P62269	40S ribosomal protein S18 OS=Homo sapiens OX=9606 GN=RPS18 PE=1 SV=3	0.013	1.146	7	1	1	1	152	17.7	10.99	0	1	1
FALSE	Medium	Master Protein	P84243	Histone H3.3 OS=Homo sapiens OX=9606 GN=H3-3A PE=1 SV=2	0.013	1.124	4	1	1	1	136	15.3	11.27	0	1	1
FALSE	Medium	Master Protein	Q5VYY2	Lipase member M OS=Homo sapiens OX=9606 GN=LIPM PE=2 SV=2	0.016	1.107	9	1	1	1	423	48.2	7.12	0	1	1
FALSE	Medium	Master Protein	P08238	Heat shock protein HSP 90-beta OS=Homo sapiens OX=9606 GN=HSP90AB1 PE=1 SV=4	0.016	1.103	1	1	1	1	724	83.2	5.03	0	1	1
FALSE	Medium	Master Protein	Q5F1R6	DnaJ homolog subfamily C member 21 OS=Homo sapiens OX=9606 GN=DNAJC21 PE=1 SV=2	0.018	1.08	3	1	1	1	531	62	5.47	0	1	1
FALSE	Medium	Master Protein	P53999	Activated RNA polymerase II transcriptional coactivator p15 OS=Homo sapiens OX=9606 GN=SUB1 PE=1 SV=3	0.018	1.078	10	1	1	1	127	14.4	9.6	1.67	1	1
FALSE	Medium	Master Protein	P17096	High mobility group protein HMG-I/HMG-Y OS=Homo sapiens OX=9606 GN=HMGA1 PE=1 SV=3	0.018	1.068	15	1	1	1	107	11.7	10.32	0	1	1
FALSE	Medium	Master Protein	P62273	40S ribosomal protein S29 OS=Homo sapiens OX=9606 GN=RPS29 PE=1 SV=2	0.018	1.066	13	1	1	1	56	6.7	10.13	2.11	1	1
FALSE	Medium	Master Protein	P37108	Signal recognition particle 14 kDa protein OS=Homo sapiens OX=9606 GN=SRP14 PE=1 SV=2	0.018	1.04	6	1	1	1	136	14.6	10.04	0	1	1
FALSE	Medium	Master Protein	Q13155	Aminoacyl tRNA synthase complex-interacting multifunctional protein 2 OS=Homo sapiens OX=9606 GN=AIMP2 PE=1 SV=2	0.021	1.035	4	1	1	1	320	35.3	8.22	1.75	1	1
FALSE	Medium	Master Protein	Q8WZ42	Titin OS=Homo sapiens OX=9606 GN=TTN PE=1 SV=4	0.023	1.032	0	1	1	1	34350	3813.7	6.35	0	1	1
antisense-RP11-115N5.1
Checked	Protein FDR Confidence: Combined	Master	Accession	Description	Exp. q-value: Combined	Sum PEP Score	Coverage [%]	# Peptides	# PSMs	# Unique Peptides	# AAs	MW [kDa]	calc. pI	Score Sequest HT: Sequest HT	# Peptides (by Search Engine): Sequest HT	# Protein Groups
FALSE	High	Master Protein	Q13085	Acetyl-CoA carboxylase 1 OS=Homo sapiens OX=9606 GN=ACACA PE=1 SV=2	0	323.295	42	81	118	81	2346	265.4	6.37	230.39	81	1
FALSE	High	Master Protein	Q08211	ATP-dependent RNA helicase A OS=Homo sapiens OX=9606 GN=DHX9 PE=1 SV=4	0	266.186	49	53	98	53	1270	140.9	6.84	233.79	53	1
FALSE	High	Master Protein	P42704	Leucine-rich PPR motif-containing protein, mitochondrial OS=Homo sapiens OX=9606 GN=LRPPRC PE=1 SV=3	0	261.715	53	66	95	66	1394	157.8	6.13	210.86	66	1
FALSE	High	Master Protein	Q12906	Interleukin enhancer-binding factor 3 OS=Homo sapiens OX=9606 GN=ILF3 PE=1 SV=3	0	168.62	54	37	57	34	894	95.3	8.76	130.84	37	1
FALSE	High	Master Protein	P11498	Pyruvate carboxylase, mitochondrial OS=Homo sapiens OX=9606 GN=PC PE=1 SV=2	0	129.169	41	37	49	37	1178	129.6	6.84	81.1	37	1
FALSE	High	Master Protein	Q12905	Interleukin enhancer-binding factor 2 OS=Homo sapiens OX=9606 GN=ILF2 PE=1 SV=2	0	108.207	57	16	32	16	390	43	5.26	85.87	16	1
FALSE	High	Master Protein	O60506	Heterogeneous nuclear ribonucleoprotein Q OS=Homo sapiens OX=9606 GN=SYNCRIP PE=1 SV=2	0	102.877	44	27	36	21	623	69.6	8.59	84.62	27	1
FALSE	High	Master Protein	Q9NZI8	Insulin-like growth factor 2 mRNA-binding protein 1 OS=Homo sapiens OX=9606 GN=IGF2BP1 PE=1 SV=2	0	101.884	50	28	45	25	577	63.4	9.2	80.3	28	1
FALSE	High	Master Protein	Q92945	Far upstream element-binding protein 2 OS=Homo sapiens OX=9606 GN=KHSRP PE=1 SV=4	0	94.973	42	25	37	22	711	73.1	7.3	67.02	25	1
FALSE	High	Master Protein	Q7L2E3	ATP-dependent RNA helicase DHX30 OS=Homo sapiens OX=9606 GN=DHX30 PE=1 SV=1	0	94.66	35	34	39	34	1194	133.9	8.78	76.5	34	1
FALSE	High	Master Protein	P26599	Polypyrimidine tract-binding protein 1 OS=Homo sapiens OX=9606 GN=PTBP1 PE=1 SV=1	0	92.254	48	18	29	15	531	57.2	9.17	73.68	18	1
FALSE	High	Master Protein	Q00839	Heterogeneous nuclear ribonucleoprotein U OS=Homo sapiens OX=9606 GN=HNRNPU PE=1 SV=6	0	84.218	25	20	31	20	825	90.5	6	69.89	20	1
FALSE	High	Master Protein	P07814	Bifunctional glutamate/proline--tRNA ligase OS=Homo sapiens OX=9606 GN=EPRS1 PE=1 SV=5	0	83.842	22	27	32	26	1512	170.5	7.33	54.07	27	1
FALSE	High	Master Protein	Q92499	ATP-dependent RNA helicase DDX1 OS=Homo sapiens OX=9606 GN=DDX1 PE=1 SV=2	0	83.131	40	26	33	26	740	82.4	7.23	62.88	26	1
FALSE	High	Master Protein	P43243	Matrin-3 OS=Homo sapiens OX=9606 GN=MATR3 PE=1 SV=2	0	80.675	35	23	31	23	847	94.6	6.25	44.06	23	1
FALSE	High	Master Protein	P55265	Double-stranded RNA-specific adenosine deaminase OS=Homo sapiens OX=9606 GN=ADAR PE=1 SV=4	0	79.913	25	26	31	26	1226	136	8.65	52.93	26	1
FALSE	High	Master Protein	O95793	Double-stranded RNA-binding protein Staufen homolog 1 OS=Homo sapiens OX=9606 GN=STAU1 PE=1 SV=2	0	79.559	51	25	33	22	577	63.1	9.44	58.8	25	1
FALSE	High	Master Protein	P11142	Heat shock cognate 71 kDa protein OS=Homo sapiens OX=9606 GN=HSPA8 PE=1 SV=1	0	73.48	36	20	26	16	646	70.9	5.52	57	20	1
FALSE	High	Master Protein	O43390	Heterogeneous nuclear ribonucleoprotein R OS=Homo sapiens OX=9606 GN=HNRNPR PE=1 SV=1	0	72.517	36	20	28	14	633	70.9	8.13	52.84	20	1
FALSE	High	Master Protein	P23246	Splicing factor, proline- and glutamine-rich OS=Homo sapiens OX=9606 GN=SFPQ PE=1 SV=2	0	71.429	32	21	31	20	707	76.1	9.44	54.19	21	1
FALSE	High	Master Protein	O00425	Insulin-like growth factor 2 mRNA-binding protein 3 OS=Homo sapiens OX=9606 GN=IGF2BP3 PE=1 SV=2	0	70.799	45	22	29	19	579	63.7	8.87	57.02	22	1
FALSE	High	Master Protein	P05455	Lupus La protein OS=Homo sapiens OX=9606 GN=SSB PE=1 SV=2	0	68.186	47	21	23	21	408	46.8	7.12	55.64	21	1
FALSE	High	Master Protein	P17844	Probable ATP-dependent RNA helicase DDX5 OS=Homo sapiens OX=9606 GN=DDX5 PE=1 SV=1	0	67.814	37	22	29	16	614	69.1	8.92	51.21	22	1
FALSE	High	Master Protein	P14868	Aspartate--tRNA ligase, cytoplasmic OS=Homo sapiens OX=9606 GN=DARS1 PE=1 SV=2	0	64.835	40	17	23	17	501	57.1	6.55	41.99	17	1
FALSE	High	Master Protein	Q15233	Non-POU domain-containing octamer-binding protein OS=Homo sapiens OX=9606 GN=NONO PE=1 SV=4	0	63.132	37	18	27	17	471	54.2	8.95	48.69	18	1
FALSE	High	Master Protein	P68104	Elongation factor 1-alpha 1 OS=Homo sapiens OX=9606 GN=EEF1A1 PE=1 SV=1	0	59.268	40	15	28	15	462	50.1	9.01	68.32	15	1
FALSE	High	Master Protein	P52272	Heterogeneous nuclear ribonucleoprotein M OS=Homo sapiens OX=9606 GN=HNRNPM PE=1 SV=3	0	59.26	33	22	28	22	730	77.5	8.7	43.67	22	1
FALSE	High	Master Protein	P11387	DNA topoisomerase 1 OS=Homo sapiens OX=9606 GN=TOP1 PE=1 SV=2	0	56.496	22	15	21	15	765	90.7	9.31	39.82	15	1
FALSE	High	Master Protein	O00442	RNA 3'-terminal phosphate cyclase OS=Homo sapiens OX=9606 GN=RTCA PE=1 SV=1	0	55.582	51	13	19	13	366	39.3	7.85	33.59	13	1
FALSE	High	Master Protein	O00571	ATP-dependent RNA helicase DDX3X OS=Homo sapiens OX=9606 GN=DDX3X PE=1 SV=3	0	53.823	29	16	20	15	662	73.2	7.18	34.89	16	1
FALSE	High	Master Protein	Q9Y3I0	RNA-splicing ligase RtcB homolog OS=Homo sapiens OX=9606 GN=RTCB PE=1 SV=1	0	53.461	37	16	24	16	505	55.2	7.23	30.4	16	1
FALSE	High	Master Protein	P61978	Heterogeneous nuclear ribonucleoprotein K OS=Homo sapiens OX=9606 GN=HNRNPK PE=1 SV=1	0	53.277	38	15	22	15	463	50.9	5.54	38.23	15	1
FALSE	High	Master Protein	P04406	Glyceraldehyde-3-phosphate dehydrogenase OS=Homo sapiens OX=9606 GN=GAPDH PE=1 SV=3	0	52.969	41	10	13	10	335	36	8.46	37.07	10	1
FALSE	High	Master Protein	Q96I24	Far upstream element-binding protein 3 OS=Homo sapiens OX=9606 GN=FUBP3 PE=1 SV=2	0	52.724	42	19	22	16	572	61.6	8.38	36.77	19	1
FALSE	High	Master Protein	P54136	Arginine--tRNA ligase, cytoplasmic OS=Homo sapiens OX=9606 GN=RARS1 PE=1 SV=2	0	52.233	36	20	21	20	660	75.3	6.68	31.24	20	1
FALSE	High	Master Protein	Q13283	Ras GTPase-activating protein-binding protein 1 OS=Homo sapiens OX=9606 GN=G3BP1 PE=1 SV=1	0	50.881	33	11	15	11	466	52.1	5.52	26.86	11	1
FALSE	High	Master Protein	P19525	Interferon-induced, double-stranded RNA-activated protein kinase OS=Homo sapiens OX=9606 GN=EIF2AK2 PE=1 SV=2	0	50.8	32	14	16	14	551	62.1	8.4	44.08	14	1
FALSE	High	Master Protein	Q9Y6M1	Insulin-like growth factor 2 mRNA-binding protein 2 OS=Homo sapiens OX=9606 GN=IGF2BP2 PE=1 SV=2	0	50.058	25	12	16	11	599	66.1	8.46	32.71	12	1
FALSE	High	Master Protein	Q96SI9	Spermatid perinuclear RNA-binding protein OS=Homo sapiens OX=9606 GN=STRBP PE=1 SV=1	0	49.655	30	16	19	13	672	73.6	8.72	31.85	16	1
FALSE	High	Master Protein	Q7KZF4	Staphylococcal nuclease domain-containing protein 1 OS=Homo sapiens OX=9606 GN=SND1 PE=1 SV=1	0	49.169	27	21	21	21	910	101.9	7.17	38.09	21	1
FALSE	High	Master Protein	Q15046	Lysine--tRNA ligase OS=Homo sapiens OX=9606 GN=KARS1 PE=1 SV=3	0	48.359	27	15	18	15	597	68	6.35	38.12	15	1
FALSE	High	Master Protein	P19338	Nucleolin OS=Homo sapiens OX=9606 GN=NCL PE=1 SV=3	0	47.984	28	21	24	21	710	76.6	4.7	38.33	21	1
FALSE	High	Master Protein	P09651	Heterogeneous nuclear ribonucleoprotein A1 OS=Homo sapiens OX=9606 GN=HNRNPA1 PE=1 SV=5	0	47.833	41	12	19	10	372	38.7	9.13	27.3	12	1
FALSE	High	Master Protein	O95758	Polypyrimidine tract-binding protein 3 OS=Homo sapiens OX=9606 GN=PTBP3 PE=1 SV=2	0	47.359	34	13	19	10	552	59.7	9.04	40.73	13	1
FALSE	High	Master Protein	P41252	Isoleucine--tRNA ligase, cytoplasmic OS=Homo sapiens OX=9606 GN=IARS1 PE=1 SV=2	0	47.087	15	15	18	15	1262	144.4	6.15	32.92	15	1
FALSE	High	Master Protein	P61247	40S ribosomal protein S3a OS=Homo sapiens OX=9606 GN=RPS3A PE=1 SV=2	0	46.485	62	17	23	17	264	29.9	9.73	39.82	17	1
FALSE	High	Master Protein	O60841	Eukaryotic translation initiation factor 5B OS=Homo sapiens OX=9606 GN=EIF5B PE=1 SV=4	0	45.505	16	16	20	16	1220	138.7	5.49	30.18	16	1
FALSE	High	Master Protein	P22626	Heterogeneous nuclear ribonucleoproteins A2/B1 OS=Homo sapiens OX=9606 GN=HNRNPA2B1 PE=1 SV=2	0	45.416	51	18	19	15	353	37.4	8.95	36.19	18	1
FALSE	High	Master Protein	P62701	40S ribosomal protein S4, X isoform OS=Homo sapiens OX=9606 GN=RPS4X PE=1 SV=2	0	45.314	52	16	19	16	263	29.6	10.15	33.34	16	1
FALSE	High	Master Protein	Q96AE4	Far upstream element-binding protein 1 OS=Homo sapiens OX=9606 GN=FUBP1 PE=1 SV=3	0	45.272	35	20	21	17	644	67.5	7.61	34.66	20	1
FALSE	High	Master Protein	P08670	Vimentin OS=Homo sapiens OX=9606 GN=VIM PE=1 SV=4	0	44.644	42	18	20	17	466	53.6	5.12	30.25	18	1
FALSE	High	Master Protein	Q92841	Probable ATP-dependent RNA helicase DDX17 OS=Homo sapiens OX=9606 GN=DDX17 PE=1 SV=2	0	44.609	27	16	20	10	729	80.2	8.27	30.05	16	1
FALSE	High	Master Protein	Q9UQ80	Proliferation-associated protein 2G4 OS=Homo sapiens OX=9606 GN=PA2G4 PE=1 SV=3	0	43.925	40	14	19	14	394	43.8	6.55	33.62	14	1
FALSE	High	Master Protein	Q8N5C6	S1 RNA-binding domain-containing protein 1 OS=Homo sapiens OX=9606 GN=SRBD1 PE=1 SV=2	0	42.651	18	14	14	14	995	111.7	8.72	28.62	14	1
FALSE	High	Master Protein	Q96KR1	Zinc finger RNA-binding protein OS=Homo sapiens OX=9606 GN=ZFR PE=1 SV=2	0	42.326	19	16	17	16	1074	116.9	9.04	28.14	16	1
FALSE	High	Master Protein	P04264	Keratin, type II cytoskeletal 1 OS=Homo sapiens OX=9606 GN=KRT1 PE=1 SV=6	0	41.236	25	15	15	13	644	66	8.12	28.24	15	1
FALSE	High	Master Protein	Q14103	Heterogeneous nuclear ribonucleoprotein D0 OS=Homo sapiens OX=9606 GN=HNRNPD PE=1 SV=1	0	40.872	32	12	21	11	355	38.4	7.81	34.25	12	1
FALSE	High	Master Protein	O75569	Interferon-inducible double-stranded RNA-dependent protein kinase activator A OS=Homo sapiens OX=9606 GN=PRKRA PE=1 SV=1	0	39.436	38	13	16	13	313	34.4	8.41	32.82	13	1
FALSE	High	Master Protein	Q92879	CUGBP Elav-like family member 1 OS=Homo sapiens OX=9606 GN=CELF1 PE=1 SV=2	0	36.614	29	16	18	13	486	52	8.46	31.29	16	1
FALSE	High	Master Protein	Q9Y224	RNA transcription, translation and transport factor protein OS=Homo sapiens OX=9606 GN=RTRAF PE=1 SV=1	0	36.484	46	10	12	10	244	28.1	6.65	24.5	10	1
FALSE	High	Master Protein	P26368	Splicing factor U2AF 65 kDa subunit OS=Homo sapiens OX=9606 GN=U2AF2 PE=1 SV=4	0	35.592	30	10	14	10	475	53.5	9.09	23.19	10	1
FALSE	High	Master Protein	Q9H2U1	ATP-dependent DNA/RNA helicase DHX36 OS=Homo sapiens OX=9606 GN=DHX36 PE=1 SV=2	0	35.151	20	17	17	17	1008	114.7	7.68	23.81	17	1
FALSE	High	Master Protein	P26641	Elongation factor 1-gamma OS=Homo sapiens OX=9606 GN=EEF1G PE=1 SV=3	0	34.178	25	10	12	10	437	50.1	6.67	28.94	10	1
FALSE	High	Master Protein	Q8NE71	ATP-binding cassette sub-family F member 1 OS=Homo sapiens OX=9606 GN=ABCF1 PE=1 SV=2	0	34.069	17	13	14	13	845	95.9	6.8	25.51	13	1
FALSE	High	Master Protein	O95319	CUGBP Elav-like family member 2 OS=Homo sapiens OX=9606 GN=CELF2 PE=1 SV=1	0	33.768	24	12	16	9	508	54.3	8.76	31.45	12	1
FALSE	High	Master Protein	P13645	Keratin, type I cytoskeletal 10 OS=Homo sapiens OX=9606 GN=KRT10 PE=1 SV=6	0	33.171	22	12	14	10	584	58.8	5.21	29.29	12	1
FALSE	High	Master Protein	Q14498	RNA-binding protein 39 OS=Homo sapiens OX=9606 GN=RBM39 PE=1 SV=2	0	32.823	26	12	13	12	530	59.3	10.1	22.17	12	1
FALSE	High	Master Protein	P31943	Heterogeneous nuclear ribonucleoprotein H OS=Homo sapiens OX=9606 GN=HNRNPH1 PE=1 SV=4	0	32.578	29	9	11	7	449	49.2	6.3	18.41	9	1
FALSE	High	Master Protein	Q96PM9	Zinc finger protein 385A OS=Homo sapiens OX=9606 GN=ZNF385A PE=1 SV=2	0	32.118	35	13	14	13	386	40.4	9.86	22.2	13	1
FALSE	High	Master Protein	P05165	Propionyl-CoA carboxylase alpha chain, mitochondrial OS=Homo sapiens OX=9606 GN=PCCA PE=1 SV=4	0	31.808	17	10	11	10	728	80	7.52	18.35	10	1
FALSE	High	Master Protein	Q9BUJ2	Heterogeneous nuclear ribonucleoprotein U-like protein 1 OS=Homo sapiens OX=9606 GN=HNRNPUL1 PE=1 SV=2	0	31.523	14	10	10	10	856	95.7	6.92	18.91	10	1
FALSE	High	Master Protein	P62081	40S ribosomal protein S7 OS=Homo sapiens OX=9606 GN=RPS7 PE=1 SV=1	0	31.348	40	8	10	8	194	22.1	10.1	28.15	8	1
FALSE	High	Master Protein	P23396	40S ribosomal protein S3 OS=Homo sapiens OX=9606 GN=RPS3 PE=1 SV=2	0	31.194	64	13	15	13	243	26.7	9.66	27.16	13	1
FALSE	High	Master Protein	P35908	Keratin, type II cytoskeletal 2 epidermal OS=Homo sapiens OX=9606 GN=KRT2 PE=1 SV=2	0	30.618	19	11	11	10	639	65.4	8	20.98	11	1
FALSE	High	Master Protein	O43143	Pre-mRNA-splicing factor ATP-dependent RNA helicase DHX15 OS=Homo sapiens OX=9606 GN=DHX15 PE=1 SV=2	0	30.138	17	13	17	13	795	90.9	7.46	19.48	13	1
FALSE	High	Master Protein	P08708	40S ribosomal protein S17 OS=Homo sapiens OX=9606 GN=RPS17 PE=1 SV=2	0	29.392	40	6	10	6	135	15.5	9.85	26.1	6	1
FALSE	High	Master Protein	P16403	Histone H1.2 OS=Homo sapiens OX=9606 GN=H1-2 PE=1 SV=2	0	28.832	22	8	14	3	213	21.4	10.93	37.34	8	1
FALSE	High	Master Protein	Q9HCC0	Methylcrotonoyl-CoA carboxylase beta chain, mitochondrial OS=Homo sapiens OX=9606 GN=MCCC2 PE=1 SV=1	0	27.879	20	9	11	9	563	61.3	7.68	21.43	9	1
FALSE	High	Master Protein	Q9UGR2	Zinc finger CCCH domain-containing protein 7B OS=Homo sapiens OX=9606 GN=ZC3H7B PE=1 SV=2	0	27.567	15	13	14	13	977	109.8	7.25	27.72	13	1
FALSE	High	Master Protein	Q7Z2W4	Zinc finger CCCH-type antiviral protein 1 OS=Homo sapiens OX=9606 GN=ZC3HAV1 PE=1 SV=3	0	27.526	15	9	9	9	902	101.4	8.4	15.6	9	1
FALSE	High	Master Protein	P51991	Heterogeneous nuclear ribonucleoprotein A3 OS=Homo sapiens OX=9606 GN=HNRNPA3 PE=1 SV=2	0	27.46	20	6	8	6	378	39.6	9.01	24	6	1
FALSE	High	Master Protein	Q96AG4	Leucine-rich repeat-containing protein 59 OS=Homo sapiens OX=9606 GN=LRRC59 PE=1 SV=1	0	27.428	29	7	9	7	307	34.9	9.57	17.82	7	1
FALSE	High	Master Protein	P07437	Tubulin beta chain OS=Homo sapiens OX=9606 GN=TUBB PE=1 SV=2	0	26.732	23	9	13	2	444	49.6	4.89	20.34	9	1
FALSE	High	Master Protein	Q14258	E3 ubiquitin/ISG15 ligase TRIM25 OS=Homo sapiens OX=9606 GN=TRIM25 PE=1 SV=2	0	26.718	23	10	11	10	630	70.9	8.09	17.08	10	1
FALSE	High	Master Protein	Q15717	ELAV-like protein 1 OS=Homo sapiens OX=9606 GN=ELAVL1 PE=1 SV=2	0	26.406	33	8	10	8	326	36.1	9.17	21.09	8	1
FALSE	High	Master Protein	P26640	Valine--tRNA ligase OS=Homo sapiens OX=9606 GN=VARS1 PE=1 SV=4	0	26.365	12	12	12	12	1264	140.4	7.59	16.61	12	1
FALSE	High	Master Protein	Q08J23	RNA cytosine C(5)-methyltransferase NSUN2 OS=Homo sapiens OX=9606 GN=NSUN2 PE=1 SV=2	0	26.154	18	10	10	10	767	86.4	6.77	17.3	10	1
FALSE	High	Master Protein	P46781	40S ribosomal protein S9 OS=Homo sapiens OX=9606 GN=RPS9 PE=1 SV=3	0	26.012	53	14	15	14	194	22.6	10.65	25.96	14	1
FALSE	High	Master Protein	P67809	Y-box-binding protein 1 OS=Homo sapiens OX=9606 GN=YBX1 PE=1 SV=3	0	25.571	35	6	6	4	324	35.9	9.88	18.55	6	1
FALSE	High	Master Protein	P41091	Eukaryotic translation initiation factor 2 subunit 3 OS=Homo sapiens OX=9606 GN=EIF2S3 PE=1 SV=3	0	25.385	25	9	9	9	472	51.1	8.4	18.55	9	1
FALSE	High	Master Protein	P68363	Tubulin alpha-1B chain OS=Homo sapiens OX=9606 GN=TUBA1B PE=1 SV=1	0	25.19	24	8	11	8	451	50.1	5.06	21.51	8	1
FALSE	High	Master Protein	Q9UN86	Ras GTPase-activating protein-binding protein 2 OS=Homo sapiens OX=9606 GN=G3BP2 PE=1 SV=2	0	24.629	18	7	10	7	482	54.1	5.55	17.74	7	1
FALSE	High	Master Protein	Q96RQ3	Methylcrotonoyl-CoA carboxylase subunit alpha, mitochondrial OS=Homo sapiens OX=9606 GN=MCCC1 PE=1 SV=3	0	24.339	14	7	8	7	725	80.4	7.78	18.03	7	1
FALSE	High	Master Protein	P68371	Tubulin beta-4B chain OS=Homo sapiens OX=9606 GN=TUBB4B PE=1 SV=1	0	24.287	20	8	12	1	445	49.8	4.89	20.57	8	1
FALSE	High	Master Protein	P18621	60S ribosomal protein L17 OS=Homo sapiens OX=9606 GN=RPL17 PE=1 SV=3	0	24.234	33	6	8	6	184	21.4	10.17	15.95	6	1
FALSE	High	Master Protein	Q9Y295	Developmentally-regulated GTP-binding protein 1 OS=Homo sapiens OX=9606 GN=DRG1 PE=1 SV=1	0	24.147	25	7	7	7	367	40.5	8.9	17.14	7	1
FALSE	High	Master Protein	P62280	40S ribosomal protein S11 OS=Homo sapiens OX=9606 GN=RPS11 PE=1 SV=3	0	24.052	47	8	11	8	158	18.4	10.3	9.88	8	1
FALSE	High	Master Protein	O76021	Ribosomal L1 domain-containing protein 1 OS=Homo sapiens OX=9606 GN=RSL1D1 PE=1 SV=3	0	23.791	24	12	13	12	490	54.9	10.13	6.39	12	1
FALSE	High	Master Protein	P62750	60S ribosomal protein L23a OS=Homo sapiens OX=9606 GN=RPL23A PE=1 SV=1	0	23.617	51	8	10	8	156	17.7	10.45	20.34	8	1
FALSE	High	Master Protein	P15880	40S ribosomal protein S2 OS=Homo sapiens OX=9606 GN=RPS2 PE=1 SV=2	0	23.609	33	9	12	9	293	31.3	10.24	12.83	9	1
FALSE	High	Master Protein	O95786	Antiviral innate immune response receptor RIG-I OS=Homo sapiens OX=9606 GN=DDX58 PE=1 SV=2	0	23.461	13	10	10	10	925	106.5	6.4	12.45	10	1
FALSE	High	Master Protein	Q15366	Poly(rC)-binding protein 2 OS=Homo sapiens OX=9606 GN=PCBP2 PE=1 SV=1	0	23.365	40	9	10	4	365	38.6	6.79	17.45	9	1
FALSE	High	Master Protein	P62753	40S ribosomal protein S6 OS=Homo sapiens OX=9606 GN=RPS6 PE=1 SV=1	0	23.268	35	8	9	8	249	28.7	10.84	15	8	1
FALSE	High	Master Protein	P61254	60S ribosomal protein L26 OS=Homo sapiens OX=9606 GN=RPL26 PE=1 SV=1	0	23.146	50	11	13	11	145	17.2	10.55	18.72	11	1
FALSE	High	Master Protein	Q8IZ69	tRNA (uracil-5-)-methyltransferase homolog A OS=Homo sapiens OX=9606 GN=TRMT2A PE=1 SV=2	0	23.121	21	10	11	10	625	68.7	7.94	13.15	10	1
FALSE	High	Master Protein	Q9P2J5	Leucine--tRNA ligase, cytoplasmic OS=Homo sapiens OX=9606 GN=LARS1 PE=1 SV=2	0	23.09	9	9	10	9	1176	134.4	7.3	9.39	9	1
FALSE	High	Master Protein	Q9UHX1	Poly(U)-binding-splicing factor PUF60 OS=Homo sapiens OX=9606 GN=PUF60 PE=1 SV=1	0	22.939	21	7	7	7	559	59.8	5.29	15.93	7	1
FALSE	High	Master Protein	Q96PK6	RNA-binding protein 14 OS=Homo sapiens OX=9606 GN=RBM14 PE=1 SV=2	0	22.919	15	9	9	9	669	69.4	9.67	11.95	9	1
FALSE	High	Master Protein	Q9UL40	Zinc finger protein 346 OS=Homo sapiens OX=9606 GN=ZNF346 PE=1 SV=1	0	22.296	24	6	6	6	294	32.9	9.09	15.44	6	1
FALSE	High	Master Protein	P35232	Prohibitin OS=Homo sapiens OX=9606 GN=PHB PE=1 SV=1	0	22.28	38	9	9	9	272	29.8	5.76	15.17	9	1
FALSE	High	Master Protein	Q9GZT3	SRA stem-loop-interacting RNA-binding protein, mitochondrial OS=Homo sapiens OX=9606 GN=SLIRP PE=1 SV=1	0	22.223	66	6	8	6	109	12.3	10.24	16.93	6	1
FALSE	High	Master Protein	Q93077	Histone H2A type 1-C OS=Homo sapiens OX=9606 GN=H2AC6 PE=1 SV=3	0	21.861	60	6	7	6	130	14.1	11.05	21.21	6	1
FALSE	High	Master Protein	P62277	40S ribosomal protein S13 OS=Homo sapiens OX=9606 GN=RPS13 PE=1 SV=2	0	21.778	36	6	7	6	151	17.2	10.54	14.92	6	1
FALSE	High	Master Protein	P10412	Histone H1.4 OS=Homo sapiens OX=9606 GN=H1-4 PE=1 SV=2	0	21.73	20	6	11	1	219	21.9	11.03	31.87	6	1
FALSE	High	Master Protein	Q8NCA5	Protein FAM98A OS=Homo sapiens OX=9606 GN=FAM98A PE=1 SV=2	0	21.537	14	6	8	5	518	55.2	8.95	11.84	6	1
FALSE	High	Master Protein	Q99623	Prohibitin-2 OS=Homo sapiens OX=9606 GN=PHB2 PE=1 SV=2	0	21.442	25	7	8	7	299	33.3	9.83	12.42	7	1
FALSE	High	Master Protein	Q15633	RISC-loading complex subunit TARBP2 OS=Homo sapiens OX=9606 GN=TARBP2 PE=1 SV=3	0	21.173	19	6	6	6	366	39	6.54	10.62	6	1
FALSE	High	Master Protein	P14866	Heterogeneous nuclear ribonucleoprotein L OS=Homo sapiens OX=9606 GN=HNRNPL PE=1 SV=2	0	21.096	21	10	11	9	589	64.1	8.22	11.02	10	1
FALSE	High	Master Protein	Q52LJ0	Protein FAM98B OS=Homo sapiens OX=9606 GN=FAM98B PE=1 SV=2	0	20.945	20	7	8	6	433	45.5	8.69	14.16	7	1
FALSE	High	Master Protein	O75534	Cold shock domain-containing protein E1 OS=Homo sapiens OX=9606 GN=CSDE1 PE=1 SV=2	0	20.708	14	9	10	9	798	88.8	6.25	9.15	9	1
FALSE	High	Master Protein	P42285	Exosome RNA helicase MTR4 OS=Homo sapiens OX=9606 GN=MTREX PE=1 SV=3	0	20.602	10	8	8	8	1042	117.7	6.52	12.82	8	1
FALSE	High	Master Protein	Q99729	Heterogeneous nuclear ribonucleoprotein A/B OS=Homo sapiens OX=9606 GN=HNRNPAB PE=1 SV=2	0	20.549	20	8	9	7	332	36.2	8.21	13.76	8	1
FALSE	High	Master Protein	P62244	40S ribosomal protein S15a OS=Homo sapiens OX=9606 GN=RPS15A PE=1 SV=2	0	20.357	56	7	10	7	130	14.8	10.13	16.28	7	1
FALSE	High	Master Protein	Q15365	Poly(rC)-binding protein 1 OS=Homo sapiens OX=9606 GN=PCBP1 PE=1 SV=2	0	20.237	29	8	9	3	356	37.5	7.09	15.89	8	1
FALSE	High	Master Protein	Q15637	Splicing factor 1 OS=Homo sapiens OX=9606 GN=SF1 PE=1 SV=4	0	20.198	10	5	6	5	639	68.3	8.98	10.99	5	1
FALSE	High	Master Protein	P26196	Probable ATP-dependent RNA helicase DDX6 OS=Homo sapiens OX=9606 GN=DDX6 PE=1 SV=2	0	20.108	20	7	8	7	483	54.4	8.66	12.63	7	1
FALSE	High	Master Protein	Q13151	Heterogeneous nuclear ribonucleoprotein A0 OS=Homo sapiens OX=9606 GN=HNRNPA0 PE=1 SV=1	0	19.826	34	8	11	7	305	30.8	9.29	15.91	8	1
FALSE	High	Master Protein	Q14204	Cytoplasmic dynein 1 heavy chain 1 OS=Homo sapiens OX=9606 GN=DYNC1H1 PE=1 SV=5	0	19.784	2	10	10	10	4646	532.1	6.4	9.03	10	1
FALSE	High	Master Protein	P0DMV9	Heat shock 70 kDa protein 1B OS=Homo sapiens OX=9606 GN=HSPA1B PE=1 SV=1	0	19.489	14	7	7	4	641	70	5.66	11.73	7	1
FALSE	High	Master Protein	O43809	Cleavage and polyadenylation specificity factor subunit 5 OS=Homo sapiens OX=9606 GN=NUDT21 PE=1 SV=1	0	19.344	36	8	9	8	227	26.2	8.82	12.73	8	1
FALSE	High	Master Protein	Q13155	Aminoacyl tRNA synthase complex-interacting multifunctional protein 2 OS=Homo sapiens OX=9606 GN=AIMP2 PE=1 SV=2	0	19.072	23	7	9	7	320	35.3	8.22	13.7	7	1
FALSE	High	Master Protein	Q14694	Ubiquitin carboxyl-terminal hydrolase 10 OS=Homo sapiens OX=9606 GN=USP10 PE=1 SV=2	0	18.867	13	8	9	8	798	87.1	5.31	13.02	8	1
FALSE	High	Master Protein	Q7Z2T5	TRMT1-like protein OS=Homo sapiens OX=9606 GN=TRMT1L PE=1 SV=2	0	18.351	13	8	8	8	733	81.7	7.88	13.67	8	1
FALSE	High	Master Protein	Q05048	Cleavage stimulation factor subunit 1 OS=Homo sapiens OX=9606 GN=CSTF1 PE=1 SV=1	0	18.293	17	5	6	5	431	48.3	6.58	10.33	5	1
FALSE	High	Master Protein	P47897	Glutamine--tRNA ligase OS=Homo sapiens OX=9606 GN=QARS1 PE=1 SV=1	0	18.212	13	9	9	8	775	87.7	7.15	12.11	9	1
FALSE	High	Master Protein	Q96EP5	DAZ-associated protein 1 OS=Homo sapiens OX=9606 GN=DAZAP1 PE=1 SV=1	0	17.97	22	6	7	6	407	43.4	8.56	12.35	6	1
FALSE	High	Master Protein	P62241	40S ribosomal protein S8 OS=Homo sapiens OX=9606 GN=RPS8 PE=1 SV=2	0	17.435	28	5	6	5	208	24.2	10.32	15.48	5	1
FALSE	High	Master Protein	P11021	Endoplasmic reticulum chaperone BiP OS=Homo sapiens OX=9606 GN=HSPA5 PE=1 SV=2	0	17.284	11	6	7	4	654	72.3	5.16	7.44	6	1
FALSE	High	Master Protein	Q96SB4	SRSF protein kinase 1 OS=Homo sapiens OX=9606 GN=SRPK1 PE=1 SV=2	0	17.158	19	9	10	9	655	74.3	6.16	8.96	9	1
FALSE	High	Master Protein	P62829	60S ribosomal protein L23 OS=Homo sapiens OX=9606 GN=RPL23 PE=1 SV=1	0	17.061	44	5	6	5	140	14.9	10.51	13.46	5	1
FALSE	High	Master Protein	Q9NUL3	Double-stranded RNA-binding protein Staufen homolog 2 OS=Homo sapiens OX=9606 GN=STAU2 PE=1 SV=2	0	17.047	16	8	10	5	570	62.6	9.61	15.86	8	1
FALSE	High	Master Protein	P06748	Nucleophosmin OS=Homo sapiens OX=9606 GN=NPM1 PE=1 SV=2	0	16.974	29	7	9	7	294	32.6	4.78	16.14	7	1
FALSE	High	Master Protein	Q9NX58	Cell growth-regulating nucleolar protein OS=Homo sapiens OX=9606 GN=LYAR PE=1 SV=2	0	16.44	20	6	6	6	379	43.6	9.54	8.2	6	1
FALSE	High	Master Protein	P05198	Eukaryotic translation initiation factor 2 subunit 1 OS=Homo sapiens OX=9606 GN=EIF2S1 PE=1 SV=3	0	16.376	16	5	6	5	315	36.1	5.08	11.35	5	1
FALSE	High	Master Protein	P78527	DNA-dependent protein kinase catalytic subunit OS=Homo sapiens OX=9606 GN=PRKDC PE=1 SV=3	0	16.303	2	5	5	5	4128	468.8	7.12	13.84	5	1
FALSE	High	Master Protein	P62847	40S ribosomal protein S24 OS=Homo sapiens OX=9606 GN=RPS24 PE=1 SV=1	0	16.155	35	4	5	4	133	15.4	10.78	13.06	4	1
FALSE	High	Master Protein	P60866	40S ribosomal protein S20 OS=Homo sapiens OX=9606 GN=RPS20 PE=1 SV=1	0	16.109	36	6	8	6	119	13.4	9.94	5.97	6	1
FALSE	High	Master Protein	Q9NRX1	RNA-binding protein PNO1 OS=Homo sapiens OX=9606 GN=PNO1 PE=1 SV=1	0	16.001	29	6	7	6	252	27.9	9.73	12.05	6	1
FALSE	High	Master Protein	P05787	Keratin, type II cytoskeletal 8 OS=Homo sapiens OX=9606 GN=KRT8 PE=1 SV=7	0	15.949	14	7	7	5	483	53.7	5.59	8.51	7	1
FALSE	High	Master Protein	Q9UKV8	Protein argonaute-2 OS=Homo sapiens OX=9606 GN=AGO2 PE=1 SV=3	0	15.82	10	7	9	7	859	97.1	9.19	8.48	7	1
FALSE	High	Master Protein	Q96P11	28S rRNA (cytosine-C(5))-methyltransferase OS=Homo sapiens OX=9606 GN=NSUN5 PE=1 SV=2	0	15.561	14	5	5	5	429	46.7	8.62	12.06	5	1
FALSE	High	Master Protein	Q96PU8	Protein quaking OS=Homo sapiens OX=9606 GN=QKI PE=1 SV=1	0	15.514	18	6	7	6	341	37.6	8.56	7.53	6	1
FALSE	High	Master Protein	Q9UG63	ATP-binding cassette sub-family F member 2 OS=Homo sapiens OX=9606 GN=ABCF2 PE=1 SV=2	0	15.302	10	6	6	6	623	71.2	7.37	13.08	6	1
FALSE	High	Master Protein	P62266	40S ribosomal protein S23 OS=Homo sapiens OX=9606 GN=RPS23 PE=1 SV=3	0	14.949	30	4	7	4	143	15.8	10.49	13.42	4	1
FALSE	High	Master Protein	P20042	Eukaryotic translation initiation factor 2 subunit 2 OS=Homo sapiens OX=9606 GN=EIF2S2 PE=1 SV=2	0	14.76	18	5	5	5	333	38.4	5.8	9.54	5	1
FALSE	High	Master Protein	Q01081	Splicing factor U2AF 35 kDa subunit OS=Homo sapiens OX=9606 GN=U2AF1 PE=1 SV=3	0	14.604	26	6	7	6	240	27.9	8.81	11.59	6	1
FALSE	High	Master Protein	Q00341	Vigilin OS=Homo sapiens OX=9606 GN=HDLBP PE=1 SV=2	0	14.496	7	8	8	8	1268	141.4	6.87	7.85	8	1
FALSE	High	Master Protein	Q9NVI7	ATPase family AAA domain-containing protein 3A OS=Homo sapiens OX=9606 GN=ATAD3A PE=1 SV=2	0	14.31	10	6	6	1	634	71.3	8.98	9.46	6	1
FALSE	High	Master Protein	Q8N684	Cleavage and polyadenylation specificity factor subunit 7 OS=Homo sapiens OX=9606 GN=CPSF7 PE=1 SV=1	0	14.245	14	6	6	6	471	52	8	11.49	6	1
FALSE	High	Master Protein	P46783	40S ribosomal protein S10 OS=Homo sapiens OX=9606 GN=RPS10 PE=1 SV=1	0	14.032	22	4	5	4	165	18.9	10.15	9.55	4	1
FALSE	High	Master Protein	Q5QNW6	Histone H2B type 2-F OS=Homo sapiens OX=9606 GN=H2BC18 PE=1 SV=3	0	13.863	40	6	7	6	126	13.9	10.32	12.97	6	1
FALSE	High	Master Protein	P57721	Poly(rC)-binding protein 3 OS=Homo sapiens OX=9606 GN=PCBP3 PE=1 SV=2	0	13.684	16	5	6	1	371	39.4	8.07	10.88	5	1
FALSE	High	Master Protein	Q92522	Histone H1.10 OS=Homo sapiens OX=9606 GN=H1-10 PE=1 SV=1	0	13.663	22	5	6	5	213	22.5	10.76	14.25	5	1
FALSE	High	Master Protein	Q9BSD7	Cancer-related nucleoside-triphosphatase OS=Homo sapiens OX=9606 GN=NTPCR PE=1 SV=1	0	13.603	33	5	5	5	190	20.7	9.54	9.47	5	1
FALSE	High	Master Protein	P62854	40S ribosomal protein S26 OS=Homo sapiens OX=9606 GN=RPS26 PE=1 SV=3	0	13.441	44	4	6	4	115	13	11	14.61	4	1
FALSE	High	Master Protein	P35637	RNA-binding protein FUS OS=Homo sapiens OX=9606 GN=FUS PE=1 SV=1	0	13.388	10	3	4	2	526	53.4	9.36	7.53	3	1
FALSE	High	Master Protein	P29692	Elongation factor 1-delta OS=Homo sapiens OX=9606 GN=EEF1D PE=1 SV=5	0	13.274	16	4	5	3	281	31.1	5.01	7.93	4	1
FALSE	High	Master Protein	Q8IY67	Ribonucleoprotein PTB-binding 1 OS=Homo sapiens OX=9606 GN=RAVER1 PE=1 SV=1	0	13.02	14	5	5	5	606	63.8	8.48	4.19	5	1
FALSE	High	Master Protein	O43684	Mitotic checkpoint protein BUB3 OS=Homo sapiens OX=9606 GN=BUB3 PE=1 SV=1	0	12.969	16	4	4	4	328	37.1	6.84	8.91	4	1
FALSE	High	Master Protein	O43776	Asparagine--tRNA ligase, cytoplasmic OS=Homo sapiens OX=9606 GN=NARS1 PE=1 SV=1	0	12.892	14	7	7	7	548	62.9	6.25	8.45	7	1
FALSE	High	Master Protein	P27695	DNA-(apurinic or apyrimidinic site) endonuclease OS=Homo sapiens OX=9606 GN=APEX1 PE=1 SV=2	0	12.828	20	5	6	5	318	35.5	8.12	7.75	5	1
FALSE	High	Master Protein	P39023	60S ribosomal protein L3 OS=Homo sapiens OX=9606 GN=RPL3 PE=1 SV=2	0	12.414	13	6	6	6	403	46.1	10.18	6.43	6	1
FALSE	High	Master Protein	P16989	Y-box-binding protein 3 OS=Homo sapiens OX=9606 GN=YBX3 PE=1 SV=4	0	12.204	9	3	3	1	372	40.1	9.77	7.41	3	1
FALSE	High	Master Protein	Q8WYQ5	Microprocessor complex subunit DGCR8 OS=Homo sapiens OX=9606 GN=DGCR8 PE=1 SV=1	0	11.97	6	5	5	5	773	86	5.95	6.45	5	1
FALSE	High	Master Protein	Q8TEQ6	Gem-associated protein 5 OS=Homo sapiens OX=9606 GN=GEMIN5 PE=1 SV=3	0	11.95	4	5	5	5	1508	168.5	6.62	5.05	5	1
FALSE	High	Master Protein	Q5T9A4	ATPase family AAA domain-containing protein 3B OS=Homo sapiens OX=9606 GN=ATAD3B PE=1 SV=1	0	11.766	8	6	6	1	648	72.5	9.2	7.66	6	1
FALSE	High	Master Protein	P12236	ADP/ATP translocase 3 OS=Homo sapiens OX=9606 GN=SLC25A6 PE=1 SV=4	0	11.758	20	6	6	6	298	32.8	9.74	10.2	6	1
FALSE	High	Master Protein	P63173	60S ribosomal protein L38 OS=Homo sapiens OX=9606 GN=RPL38 PE=1 SV=2	0	11.561	36	4	5	4	70	8.2	10.1	5.77	4	1
FALSE	High	Master Protein	Q9UJA5	tRNA (adenine(58)-N(1))-methyltransferase non-catalytic subunit TRM6 OS=Homo sapiens OX=9606 GN=TRMT6 PE=1 SV=1	0	11.513	15	5	6	5	497	55.8	7.55	8.33	5	1
FALSE	High	Master Protein	P62805	Histone H4 OS=Homo sapiens OX=9606 GN=H4C1 PE=1 SV=2	0	11.465	50	5	6	5	103	11.4	11.36	8.7	5	1
FALSE	High	Master Protein	Q13765	Nascent polypeptide-associated complex subunit alpha OS=Homo sapiens OX=9606 GN=NACA PE=1 SV=1	0	11.457	13	2	2	2	215	23.4	4.56	6.45	2	1
FALSE	High	Master Protein	P84103	Serine/arginine-rich splicing factor 3 OS=Homo sapiens OX=9606 GN=SRSF3 PE=1 SV=1	0	11.448	28	5	5	4	164	19.3	11.65	11.77	5	1
FALSE	High	Master Protein	Q9UPY3	Endoribonuclease Dicer OS=Homo sapiens OX=9606 GN=DICER1 PE=1 SV=3	0	11.388	4	5	5	5	1922	218.5	5.68	6.39	5	1
FALSE	High	Master Protein	P83731	60S ribosomal protein L24 OS=Homo sapiens OX=9606 GN=RPL24 PE=1 SV=1	0	11.317	23	4	6	4	157	17.8	11.25	6.95	4	1
FALSE	High	Master Protein	P40939	Trifunctional enzyme subunit alpha, mitochondrial OS=Homo sapiens OX=9606 GN=HADHA PE=1 SV=2	0	11.016	8	4	4	4	763	82.9	9.04	9.19	4	1
FALSE	High	Master Protein	P49591	Serine--tRNA ligase, cytoplasmic OS=Homo sapiens OX=9606 GN=SARS1 PE=1 SV=3	0	11.009	12	5	5	5	514	58.7	6.43	1.79	5	1
FALSE	High	Master Protein	P46776	60S ribosomal protein L27a OS=Homo sapiens OX=9606 GN=RPL27A PE=1 SV=2	0	10.791	28	5	5	5	148	16.6	11	8.55	5	1
FALSE	High	Master Protein	P05166	Propionyl-CoA carboxylase beta chain, mitochondrial OS=Homo sapiens OX=9606 GN=PCCB PE=1 SV=3	0	10.466	11	5	5	5	539	58.2	7.64	4.15	5	1
FALSE	High	Master Protein	P62899	60S ribosomal protein L31 OS=Homo sapiens OX=9606 GN=RPL31 PE=1 SV=1	0	10.442	34	4	6	4	125	14.5	10.54	13.57	4	1
FALSE	High	Master Protein	P45880	Voltage-dependent anion-selective channel protein 2 OS=Homo sapiens OX=9606 GN=VDAC2 PE=1 SV=2	0	10.434	13	3	4	3	294	31.5	7.56	7.41	3	1
FALSE	High	Master Protein	O14979	Heterogeneous nuclear ribonucleoprotein D-like OS=Homo sapiens OX=9606 GN=HNRNPDL PE=1 SV=3	0	10.393	10	4	5	3	420	46.4	9.57	7.44	4	1
FALSE	High	Master Protein	Q8N1G4	Leucine-rich repeat-containing protein 47 OS=Homo sapiens OX=9606 GN=LRRC47 PE=1 SV=1	0	10.331	9	4	4	4	583	63.4	8.28	1.9	4	1
FALSE	High	Master Protein	P17480	Nucleolar transcription factor 1 OS=Homo sapiens OX=9606 GN=UBTF PE=1 SV=1	0	10.099	4	3	3	3	764	89.4	5.81	5.86	3	1
FALSE	High	Master Protein	Q7Z478	ATP-dependent RNA helicase DHX29 OS=Homo sapiens OX=9606 GN=DHX29 PE=1 SV=2	0	9.96	6	6	6	6	1369	155.1	8.09	2.28	6	1
FALSE	High	Master Protein	Q12996	Cleavage stimulation factor subunit 3 OS=Homo sapiens OX=9606 GN=CSTF3 PE=1 SV=1	0	9.943	10	5	5	5	717	82.9	8.12	6.08	5	1
FALSE	High	Master Protein	Q07666	KH domain-containing, RNA-binding, signal transduction-associated protein 1 OS=Homo sapiens OX=9606 GN=KHDRBS1 PE=1 SV=1	0	9.835	7	4	5	4	443	48.2	8.66	8.96	4	1
FALSE	High	Master Protein	O43324	Eukaryotic translation elongation factor 1 epsilon-1 OS=Homo sapiens OX=9606 GN=EEF1E1 PE=1 SV=1	0	9.617	26	5	5	5	174	19.8	8.54	7.59	5	1
FALSE	High	Master Protein	P52597	Heterogeneous nuclear ribonucleoprotein F OS=Homo sapiens OX=9606 GN=HNRNPF PE=1 SV=3	0	9.61	10	3	4	1	415	45.6	5.58	5.64	3	1
FALSE	High	Master Protein	Q9NRW3	DNA dC->dU-editing enzyme APOBEC-3C OS=Homo sapiens OX=9606 GN=APOBEC3C PE=1 SV=2	0	9.556	21	3	4	3	190	22.8	7.59	8.96	3	1
FALSE	High	Master Protein	P22087	rRNA 2'-O-methyltransferase fibrillarin OS=Homo sapiens OX=9606 GN=FBL PE=1 SV=2	0	9.435	16	4	4	4	321	33.8	10.18	6.23	4	1
FALSE	High	Master Protein	Q86UE4	Protein LYRIC OS=Homo sapiens OX=9606 GN=MTDH PE=1 SV=2	0	9.387	11	5	5	5	582	63.8	9.32	5.75	5	1
FALSE	High	Master Protein	P12081	Histidine--tRNA ligase, cytoplasmic OS=Homo sapiens OX=9606 GN=HARS1 PE=1 SV=2	0	9.381	5	2	2	2	509	57.4	5.88	6.66	2	1
FALSE	High	Master Protein	Q14157	Ubiquitin-associated protein 2-like OS=Homo sapiens OX=9606 GN=UBAP2L PE=1 SV=2	0	9.326	6	5	5	5	1087	114.5	7.11	2.36	5	1
FALSE	High	Master Protein	Q2NL82	Pre-rRNA-processing protein TSR1 homolog OS=Homo sapiens OX=9606 GN=TSR1 PE=1 SV=1	0	9.273	6	5	5	5	804	91.8	7.42	7.78	5	1
FALSE	High	Master Protein	P24534	Elongation factor 1-beta OS=Homo sapiens OX=9606 GN=EEF1B2 PE=1 SV=3	0	9.181	17	4	4	3	225	24.7	4.67	3.56	4	1
FALSE	High	Master Protein	P46782	40S ribosomal protein S5 OS=Homo sapiens OX=9606 GN=RPS5 PE=1 SV=4	0	9.162	18	3	3	3	204	22.9	9.72	4.24	3	1
FALSE	High	Master Protein	P49368	T-complex protein 1 subunit gamma OS=Homo sapiens OX=9606 GN=CCT3 PE=1 SV=4	0	9.059	6	3	3	3	545	60.5	6.49	6.83	3	1
FALSE	High	Master Protein	P16401	Histone H1.5 OS=Homo sapiens OX=9606 GN=H1-5 PE=1 SV=3	0	9.036	14	3	4	3	226	22.6	10.92	7.46	3	1
FALSE	High	Master Protein	P62263	40S ribosomal protein S14 OS=Homo sapiens OX=9606 GN=RPS14 PE=1 SV=3	0	8.858	28	4	4	4	151	16.3	10.05	4.73	4	1
FALSE	High	Master Protein	Q9BZE4	Nucleolar GTP-binding protein 1 OS=Homo sapiens OX=9606 GN=GTPBP4 PE=1 SV=3	0	8.82	9	5	5	5	634	73.9	9.5	3.54	5	1
FALSE	High	Master Protein	P38159	RNA-binding motif protein, X chromosome OS=Homo sapiens OX=9606 GN=RBMX PE=1 SV=3	0	8.81	15	5	6	5	391	42.3	10.05	3.78	5	1
FALSE	High	Master Protein	P02533	Keratin, type I cytoskeletal 14 OS=Homo sapiens OX=9606 GN=KRT14 PE=1 SV=4	0	8.717	8	4	5	1	472	51.5	5.16	4.63	4	1
FALSE	High	Master Protein	Q7L2J0	7SK snRNA methylphosphate capping enzyme OS=Homo sapiens OX=9606 GN=MEPCE PE=1 SV=1	0	8.671	8	5	5	5	689	74.3	9.57	6.33	5	1
FALSE	High	Master Protein	P27816	Microtubule-associated protein 4 OS=Homo sapiens OX=9606 GN=MAP4 PE=1 SV=3	0	8.665	5	4	4	4	1152	120.9	5.43	3.71	4	1
FALSE	High	Master Protein	O15226	NF-kappa-B-repressing factor OS=Homo sapiens OX=9606 GN=NKRF PE=1 SV=2	0	8.626	7	5	5	5	690	77.6	8.79	8.02	5	1
FALSE	High	Master Protein	P27635	60S ribosomal protein L10 OS=Homo sapiens OX=9606 GN=RPL10 PE=1 SV=4	0	8.621	23	5	5	5	214	24.6	10.08	5.65	5	1
FALSE	High	Master Protein	P26583	High mobility group protein B2 OS=Homo sapiens OX=9606 GN=HMGB2 PE=1 SV=2	0	8.529	13	2	3	2	209	24	7.81	5.26	2	1
FALSE	High	Master Protein	P50579	Methionine aminopeptidase 2 OS=Homo sapiens OX=9606 GN=METAP2 PE=1 SV=1	0	8.422	5	2	3	2	478	52.9	5.82	9.26	2	1
FALSE	High	Master Protein	P32322	Pyrroline-5-carboxylate reductase 1, mitochondrial OS=Homo sapiens OX=9606 GN=PYCR1 PE=1 SV=2	0	8.314	13	3	3	2	319	33.3	7.61	5.93	3	1
FALSE	High	Master Protein	Q01085	Nucleolysin TIAR OS=Homo sapiens OX=9606 GN=TIAL1 PE=1 SV=1	0	8.302	16	4	4	4	375	41.6	7.74	5.08	4	1
FALSE	High	Master Protein	Q12904	Aminoacyl tRNA synthase complex-interacting multifunctional protein 1 OS=Homo sapiens OX=9606 GN=AIMP1 PE=1 SV=2	0	8.263	18	4	5	4	312	34.3	8.43	6.93	4	1
FALSE	High	Master Protein	Q9UNQ2	Probable dimethyladenosine transferase OS=Homo sapiens OX=9606 GN=DIMT1 PE=1 SV=1	0	8.165	10	3	4	3	313	35.2	9.99	5.33	3	1
FALSE	High	Master Protein	Q9BUF5	Tubulin beta-6 chain OS=Homo sapiens OX=9606 GN=TUBB6 PE=1 SV=1	0	8.134	11	4	4	1	446	49.8	4.88	5.23	4	1
FALSE	High	Master Protein	Q16629	Serine/arginine-rich splicing factor 7 OS=Homo sapiens OX=9606 GN=SRSF7 PE=1 SV=1	0	8.078	11	2	2	1	238	27.4	11.82	3.72	2	1
FALSE	High	Master Protein	Q13148	TAR DNA-binding protein 43 OS=Homo sapiens OX=9606 GN=TARDBP PE=1 SV=1	0	8.043	9	3	3	3	414	44.7	6.19	6.64	3	1
FALSE	High	Master Protein	P11940	Polyadenylate-binding protein 1 OS=Homo sapiens OX=9606 GN=PABPC1 PE=1 SV=2	0	8.028	9	4	4	2	636	70.6	9.5	2.11	4	1
FALSE	High	Master Protein	Q9Y383	Putative RNA-binding protein Luc7-like 2 OS=Homo sapiens OX=9606 GN=LUC7L2 PE=1 SV=2	0	8.028	12	4	4	4	392	46.5	10.01	2.82	4	1
FALSE	High	Master Protein	Q8WVV9	Heterogeneous nuclear ribonucleoprotein L-like OS=Homo sapiens OX=9606 GN=HNRNPLL PE=1 SV=1	0	7.923	5	3	4	2	542	60	7.72	5.62	3	1
FALSE	High	Master Protein	P39019	40S ribosomal protein S19 OS=Homo sapiens OX=9606 GN=RPS19 PE=1 SV=2	0	7.877	25	4	4	4	145	16.1	10.32	7.44	4	1
FALSE	High	Master Protein	O15042	U2 snRNP-associated SURP motif-containing protein OS=Homo sapiens OX=9606 GN=U2SURP PE=1 SV=2	0	7.861	5	5	5	5	1029	118.2	8.47	4.17	5	1
FALSE	High	Master Protein	P62424	60S ribosomal protein L7a OS=Homo sapiens OX=9606 GN=RPL7A PE=1 SV=2	0	7.591	12	2	2	2	266	30	10.61	5.63	2	1
FALSE	High	Master Protein	O95639	Cleavage and polyadenylation specificity factor subunit 4 OS=Homo sapiens OX=9606 GN=CPSF4 PE=1 SV=1	0	7.533	19	3	3	3	269	30.2	8.31	3.55	3	1
FALSE	High	Master Protein	Q04637	Eukaryotic translation initiation factor 4 gamma 1 OS=Homo sapiens OX=9606 GN=EIF4G1 PE=1 SV=4	0	7.526	4	5	5	5	1599	175.4	5.33	2.18	5	1
FALSE	High	Master Protein	Q9P2N5	RNA-binding protein 27 OS=Homo sapiens OX=9606 GN=RBM27 PE=1 SV=2	0	7.475	2	2	2	2	1060	118.6	9.19	5.24	2	1
FALSE	High	Master Protein	Q14011	Cold-inducible RNA-binding protein OS=Homo sapiens OX=9606 GN=CIRBP PE=1 SV=1	0	7.428	20	3	3	3	172	18.6	9.51	4.43	3	1
FALSE	High	Master Protein	Q9Y3F4	Serine-threonine kinase receptor-associated protein OS=Homo sapiens OX=9606 GN=STRAP PE=1 SV=1	0	7.422	15	3	4	3	350	38.4	5.12	1.8	3	1
FALSE	High	Master Protein	Q16630	Cleavage and polyadenylation specificity factor subunit 6 OS=Homo sapiens OX=9606 GN=CPSF6 PE=1 SV=2	0	7.388	8	3	3	3	551	59.2	7.15	4.6	3	1
FALSE	High	Master Protein	Q00688	Peptidyl-prolyl cis-trans isomerase FKBP3 OS=Homo sapiens OX=9606 GN=FKBP3 PE=1 SV=1	0	7.337	12	2	2	2	224	25.2	9.28	4.91	2	1
FALSE	High	Master Protein	Q10570	Cleavage and polyadenylation specificity factor subunit 1 OS=Homo sapiens OX=9606 GN=CPSF1 PE=1 SV=2	0	7.286	3	4	4	4	1443	160.8	6.4	1.88	4	1
FALSE	High	Master Protein	P62979	Ubiquitin-40S ribosomal protein S27a OS=Homo sapiens OX=9606 GN=RPS27A PE=1 SV=2	0	7.258	16	2	3	1	156	18	9.64	4.13	2	1
FALSE	High	Master Protein	Q5T280	Putative methyltransferase C9orf114 OS=Homo sapiens OX=9606 GN=SPOUT1 PE=1 SV=3	0	7.209	10	3	3	3	376	42	7.43	5.12	3	1
FALSE	High	Master Protein	Q00059	Transcription factor A, mitochondrial OS=Homo sapiens OX=9606 GN=TFAM PE=1 SV=1	0	7.201	17	5	5	5	246	29.1	9.72	2.62	5	1
FALSE	High	Master Protein	Q9BRZ2	E3 ubiquitin-protein ligase TRIM56 OS=Homo sapiens OX=9606 GN=TRIM56 PE=1 SV=3	0	7.161	5	3	3	3	755	81.4	7.74	4	3	1
FALSE	High	Master Protein	O75533	Splicing factor 3B subunit 1 OS=Homo sapiens OX=9606 GN=SF3B1 PE=1 SV=3	0	7.106	4	4	4	4	1304	145.7	7.09	2.7	4	1
FALSE	High	Master Protein	Q9BYG3	MKI67 FHA domain-interacting nucleolar phosphoprotein OS=Homo sapiens OX=9606 GN=NIFK PE=1 SV=1	0	7.102	14	3	3	3	293	34.2	9.88	3.85	3	1
FALSE	High	Master Protein	Q99832	T-complex protein 1 subunit eta OS=Homo sapiens OX=9606 GN=CCT7 PE=1 SV=2	0	6.996	7	4	4	4	543	59.3	7.65	3.7	4	1
FALSE	High	Master Protein	P05783	Keratin, type I cytoskeletal 18 OS=Homo sapiens OX=9606 GN=KRT18 PE=1 SV=2	0	6.901	9	4	4	2	430	48	5.45	1.82	4	1
FALSE	High	Master Protein	Q8WXF1	Paraspeckle component 1 OS=Homo sapiens OX=9606 GN=PSPC1 PE=1 SV=1	0	6.866	13	5	5	5	523	58.7	6.67	4.26	5	1
FALSE	High	Master Protein	P04843	Dolichyl-diphosphooligosaccharide--protein glycosyltransferase subunit 1 OS=Homo sapiens OX=9606 GN=RPN1 PE=1 SV=1	0	6.847	5	2	2	2	607	68.5	6.38	5.09	2	1
FALSE	High	Master Protein	Q6ZN17	Protein lin-28 homolog B OS=Homo sapiens OX=9606 GN=LIN28B PE=1 SV=1	0	6.605	17	3	3	3	250	27.1	8.91	5.08	3	1
FALSE	High	Master Protein	Q9H6S0	3'-5' RNA helicase YTHDC2 OS=Homo sapiens OX=9606 GN=YTHDC2 PE=1 SV=2	0	6.573	3	4	4	4	1430	160.1	8.4	2.21	4	1
FALSE	High	Master Protein	P62269	40S ribosomal protein S18 OS=Homo sapiens OX=9606 GN=RPS18 PE=1 SV=3	0	6.564	25	4	4	4	152	17.7	10.99	4.14	4	1
FALSE	High	Master Protein	Q14444	Caprin-1 OS=Homo sapiens OX=9606 GN=CAPRIN1 PE=1 SV=2	0	6.563	7	5	5	5	709	78.3	5.25	3.82	5	1
FALSE	High	Master Protein	Q13310	Polyadenylate-binding protein 4 OS=Homo sapiens OX=9606 GN=PABPC4 PE=1 SV=1	0	6.496	7	3	3	1	644	70.7	9.26	2.11	3	1
FALSE	High	Master Protein	Q96C36	Pyrroline-5-carboxylate reductase 2 OS=Homo sapiens OX=9606 GN=PYCR2 PE=1 SV=1	0	6.437	12	3	3	2	320	33.6	7.77	1.89	3	1
FALSE	High	Master Protein	P10809	60 kDa heat shock protein, mitochondrial OS=Homo sapiens OX=9606 GN=HSPD1 PE=1 SV=2	0	6.405	9	3	3	3	573	61	5.87	2.14	3	1
FALSE	High	Master Protein	P35527	Keratin, type I cytoskeletal 9 OS=Homo sapiens OX=9606 GN=KRT9 PE=1 SV=3	0	6.385	7	3	3	3	623	62	5.24	1.76	3	1
FALSE	High	Master Protein	P78344	Eukaryotic translation initiation factor 4 gamma 2 OS=Homo sapiens OX=9606 GN=EIF4G2 PE=1 SV=1	0	6.384	5	2	2	2	907	102.3	7.14	4.31	2	1
FALSE	High	Master Protein	Q8IWR0	Zinc finger CCCH domain-containing protein 7A OS=Homo sapiens OX=9606 GN=ZC3H7A PE=1 SV=1	0	6.295	4	4	4	4	971	110.5	7.3	3.75	4	1
FALSE	High	Master Protein	P50991	T-complex protein 1 subunit delta OS=Homo sapiens OX=9606 GN=CCT4 PE=1 SV=4	0	6.257	6	3	3	3	539	57.9	7.83	4.42	3	1
FALSE	High	Master Protein	Q02878	60S ribosomal protein L6 OS=Homo sapiens OX=9606 GN=RPL6 PE=1 SV=3	0	6.248	10	3	3	3	288	32.7	10.58	2.89	3	1
FALSE	High	Master Protein	P37108	Signal recognition particle 14 kDa protein OS=Homo sapiens OX=9606 GN=SRP14 PE=1 SV=2	0	6.194	24	4	4	4	136	14.6	10.04	4.33	4	1
FALSE	High	Master Protein	Q14008	Cytoskeleton-associated protein 5 OS=Homo sapiens OX=9606 GN=CKAP5 PE=1 SV=3	0	6.19	2	4	4	4	2032	225.4	7.8	2.14	4	1
FALSE	High	Master Protein	Q02978	Mitochondrial 2-oxoglutarate/malate carrier protein OS=Homo sapiens OX=9606 GN=SLC25A11 PE=1 SV=3	0	6.177	5	1	1	1	314	34	9.91	2.85	1	1
FALSE	High	Master Protein	P30419	Glycylpeptide N-tetradecanoyltransferase 1 OS=Homo sapiens OX=9606 GN=NMT1 PE=1 SV=2	0	6.163	5	2	2	2	496	56.8	7.8	5.16	2	1
FALSE	High	Master Protein	P62888	60S ribosomal protein L30 OS=Homo sapiens OX=9606 GN=RPL30 PE=1 SV=2	0	6.089	24	2	2	2	115	12.8	9.63	5.27	2	1
FALSE	High	Master Protein	Q8NC51	Plasminogen activator inhibitor 1 RNA-binding protein OS=Homo sapiens OX=9606 GN=SERBP1 PE=1 SV=2	0	6.017	7	2	2	2	408	44.9	8.65	3.85	2	1
FALSE	High	Master Protein	Q9Y333	U6 snRNA-associated Sm-like protein LSm2 OS=Homo sapiens OX=9606 GN=LSM2 PE=1 SV=1	0	6.013	20	1	1	1	95	10.8	6.52	2.84	1	1
FALSE	High	Master Protein	P60709	Actin, cytoplasmic 1 OS=Homo sapiens OX=9606 GN=ACTB PE=1 SV=1	0	5.988	9	3	3	3	375	41.7	5.48	4.13	3	1
FALSE	High	Master Protein	P55084	Trifunctional enzyme subunit beta, mitochondrial OS=Homo sapiens OX=9606 GN=HADHB PE=1 SV=3	0	5.982	7	3	3	3	474	51.3	9.41	1.73	3	1
FALSE	High	Master Protein	Q9Y520	Protein PRRC2C OS=Homo sapiens OX=9606 GN=PRRC2C PE=1 SV=4	0	5.937	1	3	3	3	2896	316.7	9.13	4.74	3	1
FALSE	High	Master Protein	P08727	Keratin, type I cytoskeletal 19 OS=Homo sapiens OX=9606 GN=KRT19 PE=1 SV=4	0	5.874	10	4	4	1	400	44.1	5.14	0	4	1
FALSE	High	Master Protein	Q04837	Single-stranded DNA-binding protein, mitochondrial OS=Homo sapiens OX=9606 GN=SSBP1 PE=1 SV=1	0	5.802	16	2	2	2	148	17.2	9.6	3.44	2	1
FALSE	High	Master Protein	P42766	60S ribosomal protein L35 OS=Homo sapiens OX=9606 GN=RPL35 PE=1 SV=2	0	5.717	23	3	3	3	123	14.5	11.05	4.41	3	1
FALSE	High	Master Protein	Q8IV48	3'-5' exoribonuclease 1 OS=Homo sapiens OX=9606 GN=ERI1 PE=1 SV=3	0	5.696	7	2	2	2	349	40	6.7	2.68	2	1
FALSE	High	Master Protein	P27694	Replication protein A 70 kDa DNA-binding subunit OS=Homo sapiens OX=9606 GN=RPA1 PE=1 SV=2	0	5.687	3	2	2	2	616	68.1	7.21	4.24	2	1
FALSE	High	Master Protein	Q8IY37	Probable ATP-dependent RNA helicase DHX37 OS=Homo sapiens OX=9606 GN=DHX37 PE=1 SV=1	0	5.66	2	2	2	2	1157	129.5	8.1	4.05	2	1
FALSE	High	Master Protein	P62987	Ubiquitin-60S ribosomal protein L40 OS=Homo sapiens OX=9606 GN=UBA52 PE=1 SV=2	0	5.603	13	2	3	1	128	14.7	9.83	2.38	2	1
FALSE	High	Master Protein	Q8NFW8	N-acylneuraminate cytidylyltransferase OS=Homo sapiens OX=9606 GN=CMAS PE=1 SV=2	0	5.602	5	2	2	2	434	48.3	7.93	4.73	2	1
FALSE	High	Master Protein	Q9Y4W6	AFG3-like protein 2 OS=Homo sapiens OX=9606 GN=AFG3L2 PE=1 SV=2	0	5.584	5	4	4	4	797	88.5	8.66	1.77	4	1
FALSE	High	Master Protein	P39748	Flap endonuclease 1 OS=Homo sapiens OX=9606 GN=FEN1 PE=1 SV=1	0	5.55	7	3	3	3	380	42.6	8.62	4.07	3	1
FALSE	High	Master Protein	P78371	T-complex protein 1 subunit beta OS=Homo sapiens OX=9606 GN=CCT2 PE=1 SV=4	0	5.471	6	2	2	2	535	57.5	6.46	4.47	2	1
FALSE	High	Master Protein	Q86XZ4	Spermatogenesis-associated serine-rich protein 2 OS=Homo sapiens OX=9606 GN=SPATS2 PE=1 SV=1	0	5.436	6	2	2	2	545	59.5	8.9	3.58	2	1
FALSE	High	Master Protein	Q8WU90	Zinc finger CCCH domain-containing protein 15 OS=Homo sapiens OX=9606 GN=ZC3H15 PE=1 SV=1	0	5.323	7	2	2	2	426	48.6	5.31	2.28	2	1
FALSE	High	Master Protein	P62841	40S ribosomal protein S15 OS=Homo sapiens OX=9606 GN=RPS15 PE=1 SV=2	0	5.307	17	2	3	2	145	17	10.39	5.34	2	1
FALSE	High	Master Protein	P17987	T-complex protein 1 subunit alpha OS=Homo sapiens OX=9606 GN=TCP1 PE=1 SV=1	0	5.263	4	2	2	2	556	60.3	6.11	4.14	2	1
FALSE	High	Master Protein	O94913	Pre-mRNA cleavage complex 2 protein Pcf11 OS=Homo sapiens OX=9606 GN=PCF11 PE=1 SV=3	0	5.235	2	3	3	3	1555	172.9	8.48	3.6	3	1
FALSE	High	Master Protein	P07910	Heterogeneous nuclear ribonucleoproteins C1/C2 OS=Homo sapiens OX=9606 GN=HNRNPC PE=1 SV=4	0	5.212	12	3	3	3	306	33.7	5.08	0	3	1
FALSE	High	Master Protein	Q8IWS0	PHD finger protein 6 OS=Homo sapiens OX=9606 GN=PHF6 PE=1 SV=1	0	5.156	9	3	3	3	365	41.3	8.68	0	3	1
FALSE	High	Master Protein	P51114	Fragile X mental retardation syndrome-related protein 1 OS=Homo sapiens OX=9606 GN=FXR1 PE=1 SV=3	0	5.136	3	2	2	2	621	69.7	6.15	1.69	2	1
FALSE	High	Master Protein	P32969	60S ribosomal protein L9 OS=Homo sapiens OX=9606 GN=RPL9 PE=1 SV=1	0	5.134	15	2	2	2	192	21.9	9.95	2.98	2	1
FALSE	High	Master Protein	Q9P0L0	Vesicle-associated membrane protein-associated protein A OS=Homo sapiens OX=9606 GN=VAPA PE=1 SV=3	0	5.014	15	3	3	3	249	27.9	8.62	2.01	3	1
FALSE	High	Master Protein	Q6NZY4	Zinc finger CCHC domain-containing protein 8 OS=Homo sapiens OX=9606 GN=ZCCHC8 PE=1 SV=2	0	5.002	5	3	3	3	707	78.5	4.87	1.69	3	1
FALSE	High	Master Protein	Q13435	Splicing factor 3B subunit 2 OS=Homo sapiens OX=9606 GN=SF3B2 PE=1 SV=2	0	4.981	3	3	3	3	895	100.2	5.67	4.89	3	1
FALSE	High	Master Protein	Q9NSD9	Phenylalanine--tRNA ligase beta subunit OS=Homo sapiens OX=9606 GN=FARSB PE=1 SV=3	0	4.972	6	3	3	3	589	66.1	6.84	3.62	3	1
FALSE	High	Master Protein	Q9H0L4	Cleavage stimulation factor subunit 2 tau variant OS=Homo sapiens OX=9606 GN=CSTF2T PE=1 SV=1	0	4.913	4	2	2	2	616	64.4	7.25	2.01	2	1
FALSE	High	Master Protein	P31689	DnaJ homolog subfamily A member 1 OS=Homo sapiens OX=9606 GN=DNAJA1 PE=1 SV=2	0	4.893	3	1	2	1	397	44.8	7.08	2.34	1	1
FALSE	High	Master Protein	Q00325	Phosphate carrier protein, mitochondrial OS=Homo sapiens OX=9606 GN=SLC25A3 PE=1 SV=2	0	4.861	7	2	2	2	362	40.1	9.38	2.25	2	1
FALSE	High	Master Protein	O00541	Pescadillo homolog OS=Homo sapiens OX=9606 GN=PES1 PE=1 SV=1	0	4.802	5	3	3	3	588	68	7.33	1.68	3	1
FALSE	High	Master Protein	Q96HS1	Serine/threonine-protein phosphatase PGAM5, mitochondrial OS=Homo sapiens OX=9606 GN=PGAM5 PE=1 SV=2	0	4.768	11	3	3	3	289	32	8.68	1.94	3	1
FALSE	High	Master Protein	O15160	DNA-directed RNA polymerases I and III subunit RPAC1 OS=Homo sapiens OX=9606 GN=POLR1C PE=1 SV=1	0	4.756	5	1	1	1	346	39.2	5.5	3.9	1	1
FALSE	High	Master Protein	Q9BQG0	Myb-binding protein 1A OS=Homo sapiens OX=9606 GN=MYBBP1A PE=1 SV=2	0	4.742	2	3	3	3	1328	148.8	9.28	1.61	3	1
FALSE	High	Master Protein	E9PRG8	Uncharacterized protein C11orf98 OS=Homo sapiens OX=9606 GN=C11orf98 PE=4 SV=2	0	4.649	21	2	2	2	123	14.2	11.53	2.18	2	1
FALSE	High	Master Protein	Q96DH6	RNA-binding protein Musashi homolog 2 OS=Homo sapiens OX=9606 GN=MSI2 PE=1 SV=1	0	4.595	9	2	2	2	328	35.2	8.48	4.28	2	1
FALSE	High	Master Protein	P09874	Poly [ADP-ribose] polymerase 1 OS=Homo sapiens OX=9606 GN=PARP1 PE=1 SV=4	0	4.568	2	2	2	2	1014	113	8.88	1.75	2	1
FALSE	High	Master Protein	Q9BU76	Multiple myeloma tumor-associated protein 2 OS=Homo sapiens OX=9606 GN=MMTAG2 PE=1 SV=1	0	4.567	5	1	1	1	263	29.4	10.02	2.27	1	1
FALSE	High	Master Protein	P17096	High mobility group protein HMG-I/HMG-Y OS=Homo sapiens OX=9606 GN=HMGA1 PE=1 SV=3	0	4.563	37	4	4	4	107	11.7	10.32	3.55	4	1
FALSE	High	Master Protein	Q86TB9	Protein PAT1 homolog 1 OS=Homo sapiens OX=9606 GN=PATL1 PE=1 SV=2	0	4.555	2	2	2	2	770	86.8	6.67	2.79	2	1
FALSE	High	Master Protein	P53999	Activated RNA polymerase II transcriptional coactivator p15 OS=Homo sapiens OX=9606 GN=SUB1 PE=1 SV=3	0	4.547	26	3	3	3	127	14.4	9.6	4.15	3	1
FALSE	High	Master Protein	P26373	60S ribosomal protein L13 OS=Homo sapiens OX=9606 GN=RPL13 PE=1 SV=4	0	4.545	11	2	2	2	211	24.2	11.65	2.62	2	1
FALSE	High	Master Protein	Q7L014	Probable ATP-dependent RNA helicase DDX46 OS=Homo sapiens OX=9606 GN=DDX46 PE=1 SV=2	0	4.527	4	3	3	3	1031	117.3	9.29	0	3	1
FALSE	High	Master Protein	P13647	Keratin, type II cytoskeletal 5 OS=Homo sapiens OX=9606 GN=KRT5 PE=1 SV=3	0	4.482	4	2	2	1	590	62.3	7.74	2.22	2	1
FALSE	High	Master Protein	Q05519	Serine/arginine-rich splicing factor 11 OS=Homo sapiens OX=9606 GN=SRSF11 PE=1 SV=1	0	4.427	8	2	2	2	484	53.5	10.52	2.44	2	1
FALSE	High	Master Protein	Q14684	Ribosomal RNA processing protein 1 homolog B OS=Homo sapiens OX=9606 GN=RRP1B PE=1 SV=3	0	4.41	3	2	2	2	758	84.4	9.76	1.81	2	1
FALSE	High	Master Protein	Q96LT9	RNA-binding region-containing protein 3 OS=Homo sapiens OX=9606 GN=RNPC3 PE=1 SV=1	0	4.269	5	2	2	2	517	58.5	7.72	2.77	2	1
FALSE	High	Master Protein	Q9NVP1	ATP-dependent RNA helicase DDX18 OS=Homo sapiens OX=9606 GN=DDX18 PE=1 SV=2	0	4.253	3	2	2	2	670	75.4	9.5	0	2	1
FALSE	High	Master Protein	Q99543	DnaJ homolog subfamily C member 2 OS=Homo sapiens OX=9606 GN=DNAJC2 PE=1 SV=4	0	4.13	6	3	3	3	621	72	8.7	4.09	3	1
FALSE	High	Master Protein	O95232	Luc7-like protein 3 OS=Homo sapiens OX=9606 GN=LUC7L3 PE=1 SV=2	0	4.116	6	2	2	2	432	51.4	9.79	1.69	2	1
FALSE	High	Master Protein	P62826	GTP-binding nuclear protein Ran OS=Homo sapiens OX=9606 GN=RAN PE=1 SV=3	0	4.086	9	2	2	2	216	24.4	7.49	3.79	2	1
FALSE	High	Master Protein	P62910	60S ribosomal protein L32 OS=Homo sapiens OX=9606 GN=RPL32 PE=1 SV=2	0	4.061	10	1	1	1	135	15.9	11.33	2.42	1	1
FALSE	High	Master Protein	P42677	40S ribosomal protein S27 OS=Homo sapiens OX=9606 GN=RPS27 PE=1 SV=3	0	4.046	23	2	2	2	84	9.5	9.45	4.09	2	1
FALSE	High	Master Protein	P62249	40S ribosomal protein S16 OS=Homo sapiens OX=9606 GN=RPS16 PE=1 SV=2	0	4.038	12	2	2	2	146	16.4	10.21	1.67	2	1
FALSE	High	Master Protein	Q9Y446	Plakophilin-3 OS=Homo sapiens OX=9606 GN=PKP3 PE=1 SV=1	0	4.015	2	1	1	1	797	87	9.32	3.35	1	1
FALSE	High	Master Protein	Q15427	Splicing factor 3B subunit 4 OS=Homo sapiens OX=9606 GN=SF3B4 PE=1 SV=1	0	3.977	3	1	1	1	424	44.4	8.56	2.65	1	1
FALSE	High	Master Protein	P25705	ATP synthase subunit alpha, mitochondrial OS=Homo sapiens OX=9606 GN=ATP5F1A PE=1 SV=1	0	3.925	8	3	3	3	553	59.7	9.13	0	3	1
FALSE	High	Master Protein	Q9UKA9	Polypyrimidine tract-binding protein 2 OS=Homo sapiens OX=9606 GN=PTBP2 PE=1 SV=1	0	3.924	4	2	2	2	531	57.5	8.66	1.92	2	1
FALSE	High	Master Protein	P35658	Nuclear pore complex protein Nup214 OS=Homo sapiens OX=9606 GN=NUP214 PE=1 SV=2	0	3.923	1	2	3	2	2090	213.5	7.47	1.83	2	1
FALSE	High	Master Protein	O60869	Endothelial differentiation-related factor 1 OS=Homo sapiens OX=9606 GN=EDF1 PE=1 SV=1	0	3.835	12	2	2	2	148	16.4	9.95	3.51	2	1
FALSE	High	Master Protein	P40227	T-complex protein 1 subunit zeta OS=Homo sapiens OX=9606 GN=CCT6A PE=1 SV=3	0	3.833	5	2	2	2	531	58	6.68	1.89	2	1
FALSE	High	Master Protein	Q92804	TATA-binding protein-associated factor 2N OS=Homo sapiens OX=9606 GN=TAF15 PE=1 SV=1	0	3.802	8	2	2	1	592	61.8	8.02	1.95	2	1
FALSE	High	Master Protein	Q96BK5	PIN2/TERF1-interacting telomerase inhibitor 1 OS=Homo sapiens OX=9606 GN=PINX1 PE=1 SV=2	0	3.768	11	2	2	2	328	37	9.6	0	2	1
FALSE	High	Master Protein	Q9NRR4	Ribonuclease 3 OS=Homo sapiens OX=9606 GN=DROSHA PE=1 SV=2	0	3.75	1	2	3	2	1374	159.2	7.87	2.26	2	1
FALSE	High	Master Protein	P84098	60S ribosomal protein L19 OS=Homo sapiens OX=9606 GN=RPL19 PE=1 SV=1	0	3.733	9	2	2	2	196	23.5	11.47	3.51	2	1
FALSE	High	Master Protein	P42167	Lamina-associated polypeptide 2, isoforms beta/gamma OS=Homo sapiens OX=9606 GN=TMPO PE=1 SV=2	0	3.695	6	2	2	2	454	50.6	9.38	0	2	1
FALSE	High	Master Protein	P62861	40S ribosomal protein S30 OS=Homo sapiens OX=9606 GN=FAU PE=1 SV=1	0	3.667	32	2	2	2	59	6.6	12.15	4.73	2	1
FALSE	High	Master Protein	Q86SE5	RNA-binding Raly-like protein OS=Homo sapiens OX=9606 GN=RALYL PE=1 SV=2	0	3.602	4	1	1	1	291	32.3	7.93	1.65	1	1
FALSE	High	Master Protein	P31483	Nucleolysin TIA-1 isoform p40 OS=Homo sapiens OX=9606 GN=TIA1 PE=1 SV=3	0	3.598	5	2	2	2	386	42.9	7.74	0	2	1
FALSE	High	Master Protein	O60832	H/ACA ribonucleoprotein complex subunit DKC1 OS=Homo sapiens OX=9606 GN=DKC1 PE=1 SV=3	0	3.584	4	2	2	2	514	57.6	9.42	2.03	2	1
FALSE	High	Master Protein	P50990	T-complex protein 1 subunit theta OS=Homo sapiens OX=9606 GN=CCT8 PE=1 SV=4	0	3.575	7	3	3	3	548	59.6	5.6	1.81	3	1
FALSE	High	Master Protein	Q8WWM7	Ataxin-2-like protein OS=Homo sapiens OX=9606 GN=ATXN2L PE=1 SV=2	0	3.558	2	2	2	2	1075	113.3	8.59	1.88	2	1
FALSE	High	Master Protein	Q9UMS4	Pre-mRNA-processing factor 19 OS=Homo sapiens OX=9606 GN=PRPF19 PE=1 SV=1	0	3.539	5	2	2	2	504	55.1	6.61	1.71	2	1
FALSE	High	Master Protein	P62316	Small nuclear ribonucleoprotein Sm D2 OS=Homo sapiens OX=9606 GN=SNRPD2 PE=1 SV=1	0	3.521	17	2	2	2	118	13.5	9.91	3.46	2	1
FALSE	High	Master Protein	Q96CT7	Coiled-coil domain-containing protein 124 OS=Homo sapiens OX=9606 GN=CCDC124 PE=1 SV=1	0	3.498	9	2	2	2	223	25.8	9.54	0	2	1
FALSE	High	Master Protein	Q12874	Splicing factor 3A subunit 3 OS=Homo sapiens OX=9606 GN=SF3A3 PE=1 SV=1	0	3.447	4	2	2	2	501	58.8	5.38	0	2	1
FALSE	High	Master Protein	Q66PJ3	ADP-ribosylation factor-like protein 6-interacting protein 4 OS=Homo sapiens OX=9606 GN=ARL6IP4 PE=1 SV=2	0	3.382	3	1	1	1	421	44.9	10.93	2.85	1	1
FALSE	High	Master Protein	Q99661	Kinesin-like protein KIF2C OS=Homo sapiens OX=9606 GN=KIF2C PE=1 SV=2	0	3.366	3	2	2	2	725	81.3	7.83	0	2	1
FALSE	High	Master Protein	P61513	60S ribosomal protein L37a OS=Homo sapiens OX=9606 GN=RPL37A PE=1 SV=2	0	3.346	10	1	2	1	92	10.3	10.43	2.88	1	1
FALSE	High	Master Protein	P54577	Tyrosine--tRNA ligase, cytoplasmic OS=Homo sapiens OX=9606 GN=YARS1 PE=1 SV=4	0	3.332	4	2	2	2	528	59.1	7.05	1.78	2	1
FALSE	High	Master Protein	Q86V81	THO complex subunit 4 OS=Homo sapiens OX=9606 GN=ALYREF PE=1 SV=3	0	3.326	4	1	2	1	257	26.9	11.15	2.55	1	1
FALSE	High	Master Protein	Q9BRL6	Serine/arginine-rich splicing factor 8 OS=Homo sapiens OX=9606 GN=SRSF8 PE=1 SV=1	0	3.301	5	2	2	2	282	32.3	11.72	4.52	2	1
FALSE	High	Master Protein	Q5VZF2	Muscleblind-like protein 2 OS=Homo sapiens OX=9606 GN=MBNL2 PE=1 SV=2	0	3.291	5	2	2	2	373	40.5	8.38	0	2	1
FALSE	High	Master Protein	P53396	ATP-citrate synthase OS=Homo sapiens OX=9606 GN=ACLY PE=1 SV=3	0	3.278	3	2	2	2	1101	120.8	7.33	2.22	2	1
FALSE	High	Master Protein	P53007	Tricarboxylate transport protein, mitochondrial OS=Homo sapiens OX=9606 GN=SLC25A1 PE=1 SV=2	0	3.25	4	1	1	1	311	34	9.89	2.69	1	1
FALSE	High	Master Protein	Q9NY12	H/ACA ribonucleoprotein complex subunit 1 OS=Homo sapiens OX=9606 GN=GAR1 PE=1 SV=1	0	3.223	8	2	2	2	217	22.3	10.92	3.79	2	1
FALSE	High	Master Protein	Q12931	Heat shock protein 75 kDa, mitochondrial OS=Homo sapiens OX=9606 GN=TRAP1 PE=1 SV=3	0	3.215	2	1	1	1	704	80.1	8.21	2.04	1	1
FALSE	High	Master Protein	Q14137	Ribosome biogenesis protein BOP1 OS=Homo sapiens OX=9606 GN=BOP1 PE=1 SV=2	0	3.214	1	1	1	1	746	83.6	6.19	1.8	1	1
FALSE	High	Master Protein	Q6PI48	Aspartate--tRNA ligase, mitochondrial OS=Homo sapiens OX=9606 GN=DARS2 PE=1 SV=1	0	3.188	4	2	2	2	645	73.5	8.02	3.54	2	1
FALSE	High	Master Protein	Q9BX10	GTP-binding protein 2 OS=Homo sapiens OX=9606 GN=GTPBP2 PE=1 SV=1	0	3.186	2	1	1	1	602	65.7	8.05	2.22	1	1
FALSE	High	Master Protein	O75400	Pre-mRNA-processing factor 40 homolog A OS=Homo sapiens OX=9606 GN=PRPF40A PE=1 SV=2	0	3.165	1	1	1	1	957	108.7	7.56	3.3	1	1
FALSE	High	Master Protein	Q9P035	Very-long-chain (3R)-3-hydroxyacyl-CoA dehydratase 3 OS=Homo sapiens OX=9606 GN=HACD3 PE=1 SV=2	0	3.122	4	1	1	1	362	43.1	8.94	1.8	1	1
FALSE	High	Master Protein	P83881	60S ribosomal protein L36a OS=Homo sapiens OX=9606 GN=RPL36A PE=1 SV=2	0	3.088	18	2	2	2	106	12.4	10.58	1.79	2	1
FALSE	High	Master Protein	Q15459	Splicing factor 3A subunit 1 OS=Homo sapiens OX=9606 GN=SF3A1 PE=1 SV=1	0	3.046	2	1	1	1	793	88.8	5.22	2.61	1	1
FALSE	High	Master Protein	Q6PIY7	Poly(A) RNA polymerase GLD2 OS=Homo sapiens OX=9606 GN=TENT2 PE=1 SV=1	0	3.016	5	2	2	2	484	56	9.38	1.72	2	1
FALSE	High	Master Protein	P49756	RNA-binding protein 25 OS=Homo sapiens OX=9606 GN=RBM25 PE=1 SV=3	0	3.014	2	2	3	2	843	100.1	6.32	3.69	2	1
FALSE	High	Master Protein	Q2M296	Methenyltetrahydrofolate synthase domain-containing protein OS=Homo sapiens OX=9606 GN=MTHFSD PE=1 SV=2	0	2.979	6	1	1	1	383	42.1	8.73	2.11	1	1
FALSE	High	Master Protein	Q9NR30	Nucleolar RNA helicase 2 OS=Homo sapiens OX=9606 GN=DDX21 PE=1 SV=5	0	2.969	1	1	1	1	783	87.3	9.28	1.97	1	1
FALSE	High	Master Protein	P04844	Dolichyl-diphosphooligosaccharide--protein glycosyltransferase subunit 2 OS=Homo sapiens OX=9606 GN=RPN2 PE=1 SV=3	0	2.958	6	2	2	2	631	69.2	5.69	0	2	1
FALSE	High	Master Protein	P35268	60S ribosomal protein L22 OS=Homo sapiens OX=9606 GN=RPL22 PE=1 SV=2	0	2.949	10	1	1	1	128	14.8	9.19	3.59	1	1
FALSE	High	Master Protein	Q9H0D6	5'-3' exoribonuclease 2 OS=Homo sapiens OX=9606 GN=XRN2 PE=1 SV=1	0	2.91	1	1	1	1	950	108.5	7.47	2.31	1	1
FALSE	High	Master Protein	Q9BTD8	RNA-binding protein 42 OS=Homo sapiens OX=9606 GN=RBM42 PE=1 SV=1	0	2.894	4	2	2	2	480	50.4	9.63	1.64	2	1
FALSE	High	Master Protein	Q8WXA9	Splicing regulatory glutamine/lysine-rich protein 1 OS=Homo sapiens OX=9606 GN=SREK1 PE=1 SV=1	0	2.879	3	1	1	1	508	59.3	10.39	2.21	1	1
FALSE	High	Master Protein	Q1KMD3	Heterogeneous nuclear ribonucleoprotein U-like protein 2 OS=Homo sapiens OX=9606 GN=HNRNPUL2 PE=1 SV=1	0	2.874	2	1	1	1	747	85.1	4.91	3.35	1	1
FALSE	High	Master Protein	P78563	Double-stranded RNA-specific editase 1 OS=Homo sapiens OX=9606 GN=ADARB1 PE=1 SV=1	0	2.825	3	2	2	2	741	80.7	9.01	0	2	1
FALSE	High	Master Protein	P35659	Protein DEK OS=Homo sapiens OX=9606 GN=DEK PE=1 SV=1	0	2.798	6	2	2	2	375	42.6	8.56	1.68	2	1
FALSE	High	Master Protein	P08865	40S ribosomal protein SA OS=Homo sapiens OX=9606 GN=RPSA PE=1 SV=4	0	2.795	4	1	1	1	295	32.8	4.87	2.11	1	1
FALSE	High	Master Protein	O15446	DNA-directed RNA polymerase I subunit RPA34 OS=Homo sapiens OX=9606 GN=POLR1G PE=1 SV=1	0	2.783	3	1	1	1	510	55	8.51	2.47	1	1
FALSE	High	Master Protein	O95782	AP-2 complex subunit alpha-1 OS=Homo sapiens OX=9606 GN=AP2A1 PE=1 SV=3	0	2.782	1	1	1	1	977	107.5	7.03	2.03	1	1
FALSE	High	Master Protein	Q9UJS0	Calcium-binding mitochondrial carrier protein Aralar2 OS=Homo sapiens OX=9606 GN=SLC25A13 PE=1 SV=2	0	2.75	2	1	1	1	675	74.1	8.62	1.99	1	1
FALSE	High	Master Protein	P81605	Dermcidin OS=Homo sapiens OX=9606 GN=DCD PE=1 SV=2	0	2.746	10	1	1	1	110	11.3	6.54	2.03	1	1
FALSE	High	Master Protein	P84243	Histone H3.3 OS=Homo sapiens OX=9606 GN=H3-3A PE=1 SV=2	0	2.739	10	2	2	2	136	15.3	11.27	3.88	2	1
FALSE	High	Master Protein	Q86W50	RNA N6-adenosine-methyltransferase METTL16 OS=Homo sapiens OX=9606 GN=METTL16 PE=1 SV=2	0	2.735	3	2	2	2	562	63.6	7.85	0	2	1
FALSE	High	Master Protein	Q08257	Quinone oxidoreductase OS=Homo sapiens OX=9606 GN=CRYZ PE=1 SV=1	0	2.722	7	1	1	1	329	35.2	8.44	2.12	1	1
FALSE	High	Master Protein	Q9C0J8	pre-mRNA 3' end processing protein WDR33 OS=Homo sapiens OX=9606 GN=WDR33 PE=1 SV=2	0	2.72	1	1	1	1	1336	145.8	9.17	1.69	1	1
FALSE	High	Master Protein	P49411	Elongation factor Tu, mitochondrial OS=Homo sapiens OX=9606 GN=TUFM PE=1 SV=2	0	2.699	3	1	1	1	452	49.5	7.61	1.76	1	1
FALSE	High	Master Protein	Q0VDF9	Heat shock 70 kDa protein 14 OS=Homo sapiens OX=9606 GN=HSPA14 PE=1 SV=1	0	2.696	4	2	2	2	509	54.8	5.59	3.82	2	1
FALSE	High	Master Protein	Q3MHD2	Protein LSM12 homolog OS=Homo sapiens OX=9606 GN=LSM12 PE=1 SV=2	0	2.67	5	1	1	1	195	21.7	7.74	2.37	1	1
FALSE	High	Master Protein	O60884	DnaJ homolog subfamily A member 2 OS=Homo sapiens OX=9606 GN=DNAJA2 PE=1 SV=1	0	2.648	3	1	1	1	412	45.7	6.48	1.78	1	1
FALSE	High	Master Protein	P04792	Heat shock protein beta-1 OS=Homo sapiens OX=9606 GN=HSPB1 PE=1 SV=2	0	2.64	5	1	1	1	205	22.8	6.4	2.1	1	1
FALSE	High	Master Protein	Q9BW19	Kinesin-like protein KIFC1 OS=Homo sapiens OX=9606 GN=KIFC1 PE=1 SV=2	0	2.615	2	1	1	1	673	73.7	8.98	1.67	1	1
FALSE	High	Master Protein	Q9NVU0	DNA-directed RNA polymerase III subunit RPC5 OS=Homo sapiens OX=9606 GN=POLR3E PE=1 SV=1	0.002	2.582	2	1	1	1	708	79.8	6.47	0	1	1
FALSE	High	Master Protein	P51659	Peroxisomal multifunctional enzyme type 2 OS=Homo sapiens OX=9606 GN=HSD17B4 PE=1 SV=3	0.002	2.576	4	2	2	2	736	79.6	8.84	1.75	2	1
FALSE	High	Master Protein	P07900	Heat shock protein HSP 90-alpha OS=Homo sapiens OX=9606 GN=HSP90AA1 PE=1 SV=5	0.002	2.555	2	1	1	1	732	84.6	5.02	2.09	1	1
FALSE	High	Master Protein	Q6EKJ0	General transcription factor II-I repeat domain-containing protein 2B OS=Homo sapiens OX=9606 GN=GTF2IRD2B PE=1 SV=1	0.002	2.531	1	1	1	1	949	107.2	5.85	1.77	1	1
FALSE	High	Master Protein	Q9Y3E5	Peptidyl-tRNA hydrolase 2, mitochondrial OS=Homo sapiens OX=9606 GN=PTRH2 PE=1 SV=1	0.002	2.526	11	1	1	1	179	19.2	8.73	0	1	1
FALSE	High	Master Protein	P40938	Replication factor C subunit 3 OS=Homo sapiens OX=9606 GN=RFC3 PE=1 SV=2	0.002	2.517	6	2	2	2	356	40.5	8.34	0	2	1
FALSE	High	Master Protein	Q9UDW3	Zinc finger matrin-type protein 5 OS=Homo sapiens OX=9606 GN=ZMAT5 PE=1 SV=1	0.002	2.486	8	1	1	1	170	20	8.59	1.85	1	1
FALSE	High	Master Protein	Q9Y4P3	Transducin beta-like protein 2 OS=Homo sapiens OX=9606 GN=TBL2 PE=1 SV=1	0.002	2.475	3	1	1	1	447	49.8	9.44	3.02	1	1
FALSE	High	Master Protein	Q9NWB6	Arginine and glutamate-rich protein 1 OS=Homo sapiens OX=9606 GN=ARGLU1 PE=1 SV=1	0.002	2.444	5	2	2	2	273	33.2	10.35	0	2	1
FALSE	High	Master Protein	Q96DA6	Mitochondrial import inner membrane translocase subunit TIM14 OS=Homo sapiens OX=9606 GN=DNAJC19 PE=1 SV=3	0.002	2.418	12	1	1	1	116	12.5	10.1	1.9	1	1
FALSE	High	Master Protein	Q9H9L3	Interferon-stimulated 20 kDa exonuclease-like 2 OS=Homo sapiens OX=9606 GN=ISG20L2 PE=1 SV=1	0.002	2.411	4	1	1	1	353	39.1	9.94	0	1	1
FALSE	High	Master Protein	P62875	DNA-directed RNA polymerases I, II, and III subunit RPABC5 OS=Homo sapiens OX=9606 GN=POLR2L PE=1 SV=1	0.002	2.403	13	1	1	1	67	7.6	7.77	0	1	1
FALSE	High	Master Protein	Q9BVP2	Guanine nucleotide-binding protein-like 3 OS=Homo sapiens OX=9606 GN=GNL3 PE=1 SV=2	0.002	2.388	2	1	1	1	549	62	9.16	1.8	1	1
FALSE	High	Master Protein	P35251	Replication factor C subunit 1 OS=Homo sapiens OX=9606 GN=RFC1 PE=1 SV=4	0.002	2.324	1	1	1	1	1148	128.2	9.36	1.91	1	1
FALSE	High	Master Protein	P08559	Pyruvate dehydrogenase E1 component subunit alpha, somatic form, mitochondrial OS=Homo sapiens OX=9606 GN=PDHA1 PE=1 SV=3	0.002	2.307	3	1	1	1	390	43.3	8.06	0	1	1
FALSE	High	Master Protein	Q9NVV4	Poly(A) RNA polymerase, mitochondrial OS=Homo sapiens OX=9606 GN=MTPAP PE=1 SV=1	0.002	2.299	3	2	2	2	582	66.1	9.04	0	2	1
FALSE	High	Master Protein	P52292	Importin subunit alpha-1 OS=Homo sapiens OX=9606 GN=KPNA2 PE=1 SV=1	0.002	2.236	3	1	1	1	529	57.8	5.4	0	1	1
FALSE	High	Master Protein	P51398	28S ribosomal protein S29, mitochondrial OS=Homo sapiens OX=9606 GN=DAP3 PE=1 SV=1	0.004	2.205	4	1	1	1	398	45.5	8.88	0	1	1
FALSE	High	Master Protein	Q96I25	Splicing factor 45 OS=Homo sapiens OX=9606 GN=RBM17 PE=1 SV=1	0.006	2.164	2	1	1	1	401	44.9	5.97	2.03	1	1
FALSE	High	Master Protein	P63010	AP-2 complex subunit beta OS=Homo sapiens OX=9606 GN=AP2B1 PE=1 SV=1	0.006	2.15	1	1	1	1	937	104.5	5.38	0	1	1
FALSE	High	Master Protein	P41214	Eukaryotic translation initiation factor 2D OS=Homo sapiens OX=9606 GN=EIF2D PE=1 SV=3	0.006	2.139	2	1	1	1	584	64.7	7.65	2.49	1	1
FALSE	High	Master Protein	Q15393	Splicing factor 3B subunit 3 OS=Homo sapiens OX=9606 GN=SF3B3 PE=1 SV=4	0.006	2.116	1	1	1	1	1217	135.5	5.26	1.88	1	1
FALSE	High	Master Protein	O14776	Transcription elongation regulator 1 OS=Homo sapiens OX=9606 GN=TCERG1 PE=1 SV=2	0.006	2.11	1	1	1	1	1098	123.8	8.65	2.57	1	1
FALSE	High	Master Protein	Q9BQ75	Protein CMSS1 OS=Homo sapiens OX=9606 GN=CMSS1 PE=1 SV=2	0.006	2.082	5	1	1	1	279	31.9	9.19	0	1	1
FALSE	High	Master Protein	Q6P2E9	Enhancer of mRNA-decapping protein 4 OS=Homo sapiens OX=9606 GN=EDC4 PE=1 SV=1	0.006	2.052	1	1	1	1	1401	151.6	5.86	0	1	1
FALSE	High	Master Protein	Q9H0A0	RNA cytidine acetyltransferase OS=Homo sapiens OX=9606 GN=NAT10 PE=1 SV=2	0.006	2.04	1	1	1	1	1025	115.7	8.27	2.57	1	1
FALSE	High	Master Protein	Q9UKK6	NTF2-related export protein 1 OS=Homo sapiens OX=9606 GN=NXT1 PE=1 SV=1	0.005	1.952	6	1	1	1	140	15.8	5.03	1.65	1	1
FALSE	High	Master Protein	P09661	U2 small nuclear ribonucleoprotein A' OS=Homo sapiens OX=9606 GN=SNRPA1 PE=1 SV=2	0.005	1.94	5	1	1	1	255	28.4	8.62	0	1	1
FALSE	High	Master Protein	P49458	Signal recognition particle 9 kDa protein OS=Homo sapiens OX=9606 GN=SRP9 PE=1 SV=2	0.005	1.936	10	1	1	1	86	10.1	7.97	2.15	1	1
FALSE	High	Master Protein	P39656	Dolichyl-diphosphooligosaccharide--protein glycosyltransferase 48 kDa subunit OS=Homo sapiens OX=9606 GN=DDOST PE=1 SV=4	0.005	1.927	3	1	1	1	456	50.8	6.55	0	1	1
FALSE	High	Master Protein	P06730	Eukaryotic translation initiation factor 4E OS=Homo sapiens OX=9606 GN=EIF4E PE=1 SV=2	0.005	1.913	4	1	1	1	217	25.1	6.15	2.51	1	1
FALSE	High	Master Protein	Q9Y535	DNA-directed RNA polymerase III subunit RPC8 OS=Homo sapiens OX=9606 GN=POLR3H PE=1 SV=1	0.007	1.816	14	1	1	1	204	22.9	4.58	0	1	1
FALSE	High	Master Protein	Q5T3I0	G patch domain-containing protein 4 OS=Homo sapiens OX=9606 GN=GPATCH4 PE=1 SV=2	0.007	1.801	2	1	1	1	446	50.4	9.63	0	1	1
FALSE	High	Master Protein	P05114	Non-histone chromosomal protein HMG-14 OS=Homo sapiens OX=9606 GN=HMGN1 PE=1 SV=3	0.009	1.772	13	1	1	1	100	10.7	9.6	0	1	1
FALSE	High	Master Protein	P09429	High mobility group protein B1 OS=Homo sapiens OX=9606 GN=HMGB1 PE=1 SV=3	0.009	1.771	7	1	1	1	215	24.9	5.74	0	1	1
FALSE	High	Master Protein	Q8NG97	Olfactory receptor 2Z1 OS=Homo sapiens OX=9606 GN=OR2Z1 PE=2 SV=1	0.009	1.758	8	1	1	1	314	34.4	7.64	0	1	1
FALSE	High	Master Protein	Q9BY44	Eukaryotic translation initiation factor 2A OS=Homo sapiens OX=9606 GN=EIF2A PE=1 SV=3	0.009	1.757	3	1	1	1	585	64.9	8.87	0	1	1
FALSE	High	Master Protein	O95816	BAG family molecular chaperone regulator 2 OS=Homo sapiens OX=9606 GN=BAG2 PE=1 SV=1	0.009	1.73	4	1	1	1	211	23.8	6.7	1.85	1	1
FALSE	High	Master Protein	P02008	Hemoglobin subunit zeta OS=Homo sapiens OX=9606 GN=HBZ PE=1 SV=2	0.009	1.709	7	1	1	1	142	15.6	8.21	2	1	1
FALSE	High	Master Protein	Q562R1	Beta-actin-like protein 2 OS=Homo sapiens OX=9606 GN=ACTBL2 PE=1 SV=2	0.009	1.708	5	1	1	1	376	42	5.59	0	1	1
FALSE	High	Master Protein	Q9Y606	tRNA pseudouridine synthase A OS=Homo sapiens OX=9606 GN=PUS1 PE=1 SV=3	0.009	1.704	2	1	1	1	427	47.4	8.41	1.77	1	1
FALSE	High	Master Protein	Q9GZL7	Ribosome biogenesis protein WDR12 OS=Homo sapiens OX=9606 GN=WDR12 PE=1 SV=2	0.009	1.688	3	1	1	1	423	47.7	5.9	0	1	1
FALSE	High	Master Protein	Q9ULX3	RNA-binding protein NOB1 OS=Homo sapiens OX=9606 GN=NOB1 PE=1 SV=1	0.009	1.672	2	1	1	1	412	46.6	7.18	1.75	1	1
FALSE	High	Master Protein	P62891	60S ribosomal protein L39 OS=Homo sapiens OX=9606 GN=RPL39 PE=1 SV=2	0.009	1.631	20	1	1	1	51	6.4	12.56	2.03	1	1
FALSE	High	Master Protein	P53350	Serine/threonine-protein kinase PLK1 OS=Homo sapiens OX=9606 GN=PLK1 PE=1 SV=1	0.009	1.592	3	1	1	1	603	68.2	8.91	0	1	1
FALSE	High	Master Protein	P62851	40S ribosomal protein S25 OS=Homo sapiens OX=9606 GN=RPS25 PE=1 SV=1	0.009	1.591	8	1	1	1	125	13.7	10.11	0	1	1
FALSE	High	Master Protein	P21796	Voltage-dependent anion-selective channel protein 1 OS=Homo sapiens OX=9606 GN=VDAC1 PE=1 SV=2	0.009	1.588	7	1	1	1	283	30.8	8.54	0	1	1
FALSE	High	Master Protein	Q9BQT8	Mitochondrial 2-oxodicarboxylate carrier OS=Homo sapiens OX=9606 GN=SLC25A21 PE=1 SV=1	0.009	1.573	4	1	1	1	299	33.3	9.51	0	1	1
FALSE	High	Master Protein	Q9Y3D7	Mitochondrial import inner membrane translocase subunit TIM16 OS=Homo sapiens OX=9606 GN=PAM16 PE=1 SV=2	0.009	1.563	6	1	1	1	125	13.8	9.7	0	1	1
FALSE	High	Master Protein	Q9NP64	Nucleolar protein of 40 kDa OS=Homo sapiens OX=9606 GN=ZCCHC17 PE=1 SV=1	0.009	1.546	5	1	1	1	241	27.6	9.7	0	1	1
FALSE	High	Master Protein	P18045	Protein Vpx OS=Human immunodeficiency virus type 2 subtype A (isolate Ghana-1) OX=11717 GN=vpx PE=1 SV=1	0.009	1.546	18	1	1	1	112	12.8	7.93	0	1	1
FALSE	High	Master Protein	P08240	Signal recognition particle receptor subunit alpha OS=Homo sapiens OX=9606 GN=SRPRA PE=1 SV=2	0.009	1.541	1	1	1	1	638	69.8	8.95	0	1	1
FALSE	High	Master Protein	P0DPB6	DNA-directed RNA polymerases I and III subunit RPAC2 OS=Homo sapiens OX=9606 GN=POLR1D PE=1 SV=1	0.009	1.54	8	1	1	1	133	15.2	5.8	0	1	1
FALSE	High	Master Protein	Q9Y5M8	Signal recognition particle receptor subunit beta OS=Homo sapiens OX=9606 GN=SRPRB PE=1 SV=3	0.009	1.534	5	1	1	1	271	29.7	9.04	1.7	1	1
FALSE	High	Master Protein	P60468	Protein transport protein Sec61 subunit beta OS=Homo sapiens OX=9606 GN=SEC61B PE=1 SV=2	0.009	1.507	10	1	1	1	96	10	11.56	0	1	1
FALSE	High	Master Protein	O75475	PC4 and SFRS1-interacting protein OS=Homo sapiens OX=9606 GN=PSIP1 PE=1 SV=1	0.009	1.504	2	1	1	1	530	60.1	9.13	1.97	1	1
FALSE	High	Master Protein	P11233	Ras-related protein Ral-A OS=Homo sapiens OX=9606 GN=RALA PE=1 SV=1	0.009	1.502	7	1	1	1	206	23.6	7.11	0	1	1
FALSE	Medium	Master Protein	Q5T6F2	Ubiquitin-associated protein 2 OS=Homo sapiens OX=9606 GN=UBAP2 PE=1 SV=1	0.01	1.48	1	1	1	1	1119	117	7.34	0	1	1
FALSE	Medium	Master Protein	Q14739	Delta(14)-sterol reductase LBR OS=Homo sapiens OX=9606 GN=LBR PE=1 SV=2	0.01	1.478	1	1	1	1	615	70.7	9.36	0	1	1
FALSE	Medium	Master Protein	Q9NZB2	Constitutive coactivator of PPAR-gamma-like protein 1 OS=Homo sapiens OX=9606 GN=FAM120A PE=1 SV=2	0.01	1.459	1	1	1	1	1118	121.8	8.88	0	1	1
FALSE	Medium	Master Protein	Q9Y4K1	Beta/gamma crystallin domain-containing protein 1 OS=Homo sapiens OX=9606 GN=CRYBG1 PE=1 SV=3	0.01	1.451	1	1	1	1	1723	188.6	5.86	0	1	1
FALSE	Medium	Master Protein	O43150	Arf-GAP with SH3 domain, ANK repeat and PH domain-containing protein 2 OS=Homo sapiens OX=9606 GN=ASAP2 PE=1 SV=3	0.012	1.399	1	1	1	1	1006	111.6	6.68	1.97	1	1
FALSE	Medium	Master Protein	Q9UI30	Multifunctional methyltransferase subunit TRM112-like protein OS=Homo sapiens OX=9606 GN=TRMT112 PE=1 SV=1	0.012	1.396	11	1	1	1	125	14.2	5.26	0	1	1
FALSE	Medium	Master Protein	Q9Y6G9	Cytoplasmic dynein 1 light intermediate chain 1 OS=Homo sapiens OX=9606 GN=DYNC1LI1 PE=1 SV=3	0.012	1.391	3	1	1	1	523	56.5	6.42	0	1	1
FALSE	Medium	Master Protein	Q9UNP9	Peptidyl-prolyl cis-trans isomerase E OS=Homo sapiens OX=9606 GN=PPIE PE=1 SV=1	0.012	1.379	11	1	1	1	301	33.4	5.6	0	1	1
FALSE	Medium	Master Protein	P18754	Regulator of chromosome condensation OS=Homo sapiens OX=9606 GN=RCC1 PE=1 SV=1	0.012	1.368	5	1	1	1	421	44.9	7.52	2.08	1	1
FALSE	Medium	Master Protein	P62917	60S ribosomal protein L8 OS=Homo sapiens OX=9606 GN=RPL8 PE=1 SV=2	0.012	1.366	4	1	1	1	257	28	11.03	1.79	1	1
FALSE	Medium	Master Protein	P61619	Protein transport protein Sec61 subunit alpha isoform 1 OS=Homo sapiens OX=9606 GN=SEC61A1 PE=1 SV=2	0.013	1.365	2	1	1	1	476	52.2	8.06	1.76	1	1
FALSE	Medium	Master Protein	P56182	Ribosomal RNA processing protein 1 homolog A OS=Homo sapiens OX=9606 GN=RRP1 PE=1 SV=1	0.013	1.361	3	1	1	1	461	52.8	9.33	0	1	1
FALSE	Medium	Master Protein	Q9GZS1	DNA-directed RNA polymerase I subunit RPA49 OS=Homo sapiens OX=9606 GN=POLR1E PE=1 SV=3	0.013	1.357	2	1	1	1	419	47.2	8.94	0	1	1
FALSE	Medium	Master Protein	Q9Y6V0	Protein piccolo OS=Homo sapiens OX=9606 GN=PCLO PE=1 SV=5	0.018	1.352	0	1	1	1	5142	560.4	6.47	0	1	1
FALSE	Medium	Master Protein	Q96PV7	Protein FAM193B OS=Homo sapiens OX=9606 GN=FAM193B PE=1 SV=3	0.018	1.346	1	1	1	1	902	96.5	7.9	0	1	1
FALSE	Medium	Master Protein	Q9Y2W1	Thyroid hormone receptor-associated protein 3 OS=Homo sapiens OX=9606 GN=THRAP3 PE=1 SV=2	0.018	1.345	1	1	1	1	955	108.6	10.15	0	1	1
FALSE	Medium	Master Protein	Q16560	U11/U12 small nuclear ribonucleoprotein 35 kDa protein OS=Homo sapiens OX=9606 GN=SNRNP35 PE=1 SV=1	0.018	1.338	6	1	1	1	246	29.4	9.86	0	1	1
FALSE	Medium	Master Protein	P38646	Stress-70 protein, mitochondrial OS=Homo sapiens OX=9606 GN=HSPA9 PE=1 SV=2	0.02	1.328	2	1	1	1	679	73.6	6.16	0	1	1
FALSE	Medium	Master Protein	Q92797	Symplekin OS=Homo sapiens OX=9606 GN=SYMPK PE=1 SV=2	0.021	1.311	1	1	1	1	1274	141.1	6.13	0	1	1
FALSE	Medium	Master Protein	Q8TA86	Retinitis pigmentosa 9 protein OS=Homo sapiens OX=9606 GN=RP9 PE=1 SV=2	0.021	1.308	5	1	1	1	221	26.1	9.79	1.97	1	1
FALSE	Medium	Master Protein	O60879	Protein diaphanous homolog 2 OS=Homo sapiens OX=9606 GN=DIAPH2 PE=1 SV=1	0.021	1.303	3	1	1	1	1101	125.5	6.58	0	1	1
FALSE	Medium	Master Protein	Q96P31	Fc receptor-like protein 3 OS=Homo sapiens OX=9606 GN=FCRL3 PE=1 SV=1	0.021	1.288	2	1	1	1	734	80.8	7.03	0	1	1
FALSE	Medium	Master Protein	Q9NQ35	Nuclear receptor-interacting protein 3 OS=Homo sapiens OX=9606 GN=NRIP3 PE=1 SV=1	0.022	1.267	5	1	1	1	241	27	8.59	0	1	1
FALSE	Medium	Master Protein	Q9DHD6	Genome polyprotein OS=Hepatitis C virus genotype 2b (isolate JPUT971017) OX=356412 PE=3 SV=3	0.024	1.258	1	1	1	1	3033	329.8	8.13	2.17	1	1
FALSE	Medium	Master Protein	P26358	DNA (cytosine-5)-methyltransferase 1 OS=Homo sapiens OX=9606 GN=DNMT1 PE=1 SV=2	0.026	1.255	1	1	1	1	1616	183.1	7.75	1.88	1	1
FALSE	Medium	Master Protein	Q6P2Q9	Pre-mRNA-processing-splicing factor 8 OS=Homo sapiens OX=9606 GN=PRPF8 PE=1 SV=2	0.025	1.247	0	1	1	1	2335	273.4	8.84	1.65	1	1
FALSE	Medium	Master Protein	Q9Y585	Olfactory receptor 1A2 OS=Homo sapiens OX=9606 GN=OR1A2 PE=2 SV=1	0.025	1.233	6	1	1	1	309	34.4	8.5	0	1	1
FALSE	Medium	Master Protein	P78559	Microtubule-associated protein 1A OS=Homo sapiens OX=9606 GN=MAP1A PE=1 SV=6	0.025	1.222	0	1	1	1	2803	305.3	4.92	0	1	1
FALSE	Medium	Master Protein	Q9NUD7	Uncharacterized protein C20orf96 OS=Homo sapiens OX=9606 GN=C20orf96 PE=2 SV=2	0.025	1.222	3	1	1	1	363	42.8	8.68	0	1	1
FALSE	Medium	Master Protein	Q96AJ9	Vesicle transport through interaction with t-SNAREs homolog 1A OS=Homo sapiens OX=9606 GN=VTI1A PE=1 SV=2	0.025	1.216	13	1	1	1	217	25.2	6.4	0	1	1
FALSE	Medium	Master Protein	Q9BVC6	Transmembrane protein 109 OS=Homo sapiens OX=9606 GN=TMEM109 PE=1 SV=1	0.025	1.202	5	1	1	1	243	26.2	10.48	0	1	1
FALSE	Medium	Master Protein	Q15125	3-beta-hydroxysteroid-Delta(8),Delta(7)-isomerase OS=Homo sapiens OX=9606 GN=EBP PE=1 SV=3	0.025	1.202	5	1	1	1	230	26.3	7.9	0	1	1
FALSE	Medium	Master Protein	O95399	Urotensin-2 OS=Homo sapiens OX=9606 GN=UTS2 PE=1 SV=1	0.025	1.187	6	1	1	1	124	14.3	7.8	0	1	1
FALSE	Medium	Master Protein	P47914	60S ribosomal protein L29 OS=Homo sapiens OX=9606 GN=RPL29 PE=1 SV=2	0.027	1.171	9	1	1	1	159	17.7	11.66	0	1	1
FALSE	Medium	Master Protein	Q14978	Nucleolar and coiled-body phosphoprotein 1 OS=Homo sapiens OX=9606 GN=NOLC1 PE=1 SV=2	0.028	1.16	1	1	1	1	699	73.6	9.47	0	1	1
FALSE	Medium	Master Protein	P62273	40S ribosomal protein S29 OS=Homo sapiens OX=9606 GN=RPS29 PE=1 SV=2	0.028	1.16	13	1	1	1	56	6.7	10.13	0	1	1
FALSE	Medium	Master Protein	Q8N999	Uncharacterized protein C12orf29 OS=Homo sapiens OX=9606 GN=C12orf29 PE=1 SV=2	0.037	1.141	3	1	1	1	325	37.5	7.06	0	1	1
FALSE	Medium	Master Protein	Q92618	Zinc finger protein 516 OS=Homo sapiens OX=9606 GN=ZNF516 PE=1 SV=1	0.037	1.137	1	1	1	1	1163	124.2	8.72	0	1	1
FALSE	Medium	Master Protein	P56270	Myc-associated zinc finger protein OS=Homo sapiens OX=9606 GN=MAZ PE=1 SV=1	0.037	1.137	4	1	1	1	477	48.6	8.95	0	1	1
FALSE	Medium	Master Protein	P61289	Proteasome activator complex subunit 3 OS=Homo sapiens OX=9606 GN=PSME3 PE=1 SV=1	0.037	1.125	3	1	1	1	254	29.5	5.95	0	1	1
FALSE	Medium	Master Protein	O14802	DNA-directed RNA polymerase III subunit RPC1 OS=Homo sapiens OX=9606 GN=POLR3A PE=1 SV=2	0.037	1.115	1	1	1	1	1390	155.5	8.48	0	1	1
FALSE	Medium	Master Protein	Q8WXQ8	Carboxypeptidase A5 OS=Homo sapiens OX=9606 GN=CPA5 PE=2 SV=1	0.039	1.112	2	1	1	1	436	49	6.73	0	1	1
FALSE	Medium	Master Protein	P56192	Methionine--tRNA ligase, cytoplasmic OS=Homo sapiens OX=9606 GN=MARS1 PE=1 SV=2	0.038	1.112	2	1	1	1	900	101.1	6.16	0	1	1
FALSE	Medium	Master Protein	P16724	Tripartite terminase subunit 1 OS=Human cytomegalovirus (strain AD169) OX=10360 GN=TRM1 PE=3 SV=1	0.038	1.109	1	1	1	1	850	95.8	6.65	0	1	1
FALSE	Medium	Master Protein	Q9NW08	DNA-directed RNA polymerase III subunit RPC2 OS=Homo sapiens OX=9606 GN=POLR3B PE=1 SV=2	0.038	1.109	1	1	1	1	1133	127.7	8.5	0	1	1
FALSE	Medium	Master Protein	Q15428	Splicing factor 3A subunit 2 OS=Homo sapiens OX=9606 GN=SF3A2 PE=1 SV=2	0.038	1.102	3	1	1	1	464	49.2	9.64	0	1	1
FALSE	Medium	Master Protein	P14735	Insulin-degrading enzyme OS=Homo sapiens OX=9606 GN=IDE PE=1 SV=4	0.038	1.098	1	1	1	1	1019	117.9	6.61	0	1	1
FALSE	Medium	Master Protein	O43670	BUB3-interacting and GLEBS motif-containing protein ZNF207 OS=Homo sapiens OX=9606 GN=ZNF207 PE=1 SV=1	0.043	1.089	1	1	1	1	478	50.7	9.1	0	1	1
FALSE	Medium	Master Protein	Q9NZ01	Very-long-chain enoyl-CoA reductase OS=Homo sapiens OX=9606 GN=TECR PE=1 SV=1	0.043	1.08	4	1	1	1	308	36	9.45	0	1	1
FALSE	Medium	Master Protein	Q5VST9	Obscurin OS=Homo sapiens OX=9606 GN=OBSCN PE=1 SV=3	0.042	1.076	0	1	1	1	7968	867.9	5.99	0	1	1
FALSE	Medium	Master Protein	P62312	U6 snRNA-associated Sm-like protein LSm6 OS=Homo sapiens OX=9606 GN=LSM6 PE=1 SV=1	0.044	1.071	14	1	1	1	80	9.1	9.58	0	1	1
FALSE	Medium	Master Protein	Q13438	Protein OS-9 OS=Homo sapiens OX=9606 GN=OS9 PE=1 SV=1	0.044	1.07	3	1	1	1	667	75.5	4.87	0	1	1
FALSE	Medium	Master Protein	P40937	Replication factor C subunit 5 OS=Homo sapiens OX=9606 GN=RFC5 PE=1 SV=1	0.044	1.067	3	1	1	1	340	38.5	7.2	0	1	1
FALSE	Medium	Master Protein	Q8N8D1	Programmed cell death protein 7 OS=Homo sapiens OX=9606 GN=PDCD7 PE=1 SV=1	0.045	1.054	2	1	1	1	485	54.7	9.95	0	1	1
FALSE	Medium	Master Protein	Q96EY1	DnaJ homolog subfamily A member 3, mitochondrial OS=Homo sapiens OX=9606 GN=DNAJA3 PE=1 SV=2	0.045	1.052	3	1	1	1	480	52.5	9.26	2.06	1	1
FALSE	Medium	Master Protein	O15347	High mobility group protein B3 OS=Homo sapiens OX=9606 GN=HMGB3 PE=1 SV=4	0.045	1.05	4	1	1	1	200	23	8.37	0	1	1
FALSE	Medium	Master Protein	Q5VWQ0	Lysine-specific demethylase 9 OS=Homo sapiens OX=9606 GN=RSBN1 PE=1 SV=2	0.045	1.045	2	1	1	1	802	90	8.6	0	1	1
FALSE	Medium	Master Protein	O00443	Phosphatidylinositol 4-phosphate 3-kinase C2 domain-containing subunit alpha OS=Homo sapiens OX=9606 GN=PIK3C2A PE=1 SV=2	0.045	1.041	1	1	1	1	1686	190.6	8.02	0	1	1
FALSE	Medium	Master Protein	Q93034	Cullin-5 OS=Homo sapiens OX=9606 GN=CUL5 PE=1 SV=4	0.044	1.032	1	1	1	1	780	90.9	7.94	1.64	1	1
FALSE	Medium	Master Protein	Q13247	Serine/arginine-rich splicing factor 6 OS=Homo sapiens OX=9606 GN=SRSF6 PE=1 SV=2	0.044	1.032	3	1	1	1	344	39.6	11.43	0	1	1
FALSE	Medium	Master Protein	Q9BVC5	Ashwin OS=Homo sapiens OX=9606 GN=C2orf49 PE=1 SV=1	0.047	1.007	4	1	1	1	232	25.8	9.74	0	1	1
FALSE	Medium	Master Protein	Q8IZP7	Heparan-sulfate 6-O-sulfotransferase 3 OS=Homo sapiens OX=9606 GN=HS6ST3 PE=2 SV=3	0.047	1.006	3	1	1	1	471	54.8	6.83	0	1	1
FALSE	Medium	Master Protein	P57103	Sodium/calcium exchanger 3 OS=Homo sapiens OX=9606 GN=SLC8A3 PE=1 SV=2	0.047	1.003	2	1	1	1	927	102.9	5.12	0	1	1
FALSE	Medium	Master Protein	Q9UKM9	RNA-binding protein Raly OS=Homo sapiens OX=9606 GN=RALY PE=1 SV=1	0.047	1	3	1	1	1	306	32.4	9.17	0	1	1
